# Supplementary material for: Detrimental Industries’ Sponsorship in Football Clubs Across Ten Major Leagues from 2000–2022: A Retrospective Study
Source: Nutrients. 2024 Oct 24;16(21):3606. doi: 10.3390/nu16213606 (PMC11547780; doi:10.3390/nu16213606)
Supplement: Supplementary file 1 [file nutrients-16-03606-s001.zip]

Archive with 2 entries (1 files):
- nutrients-3247148-supplementary/
- nutrients-3247148-supplementary/Supplementary File S1.xls
