# Supplementary material for: Detrimental Industries’ Sponsorship in Football Clubs Across Ten Major Leagues from 2000–2022: A Retrospective Study
Source: Nutrients. 2024 Oct 24;16(21):3606. doi: 10.3390/nu16213606 (PMC11547780; doi:10.3390/nu16213606)
Supplement: Supplementary file 1 [file nutrients-16-03606-s001.zip › nutrients-3247148-supplementary/Supplementary File S1.xls]

## Sheet: Sheet1
season	country	club	sponsor	sponsors_products	season_id	sponsors_products_category
2000/2001	Argentina	Argentinos Juniors	Okidata	printers	1	others
2000/2001	Argentina	Belgrano	CTI Móvil	telecommunications services	1	others
2000/2001	Argentina	Boca Juniors	Quilmes	beer	1	alcohol
2000/2001	Argentina	CA Huracán	Amanco	PVC pipes	1	others
2000/2001	Argentina	CA Lanús	Bingo Royal	bingo, casino	1	gambling
2000/2001	Argentina	Chacarita Juniors	Credi Facil	loans, financial services	1	others
2000/2001	Argentina	Club Almagro	Castell	olives, olive oil	1	others
2000/2001	Argentina	Colón de Santa Fe	Zoovet	animal health products	1	others
2000/2001	Argentina	Estudiantes	Parmalat	dairy products	1	others
2000/2001	Argentina	Gimnasia y Esgrima La Plata	Banco Municipal de La Plata	bank	1	others
2000/2001	Argentina	Independiente	AdeS	soya milk, juices	1	others
2000/2001	Argentina	Los Andes	HC Personal	insurance company	1	others
2000/2001	Argentina	Newell's Old Boys	La Capital	newspaper	1	others
2000/2001	Argentina	Racing Club de Avellaneda			1	no_sponsor
2000/2001	Argentina	River Plate	Quilmes	beer	1	alcohol
2000/2001	Argentina	Rosario Central	Cable Hogar	cable tv	1	others
2000/2001	Argentina	San Lorenzo	Noblex	electronics store	1	others
2000/2001	Argentina	Talleres	CTI Móvil	telecommunications services	1	others
2000/2001	Argentina	Unión de Santa Fe	Mitre	sports equipment manufacturer	1	others
2000/2001	Argentina	Vélez Sarsfield			1	no_sponsor
2000	Brazil	Athletico Paranaense	Tim Brasil	telecommunications services	1	others
2000	Brazil	Bahia	Novo Siena (Fiat)	car manufacturer	1	others
2000	Brazil	Cruzeiro	Fiat Brava (Fiat)	car manufacturer	1	others
2000	Brazil	Fluminense	Unimed	insurance company and medical work cooperative	1	others
2000	Brazil	Goiás	Neo Química	drugs, medications	1	others
2000	Brazil	Grêmio	Chevrolet	car manufacturer	1	others
2000	Brazil	Internacional	Chevrolet	car manufacturer	1	others
2000	Brazil	Matutrom	Renault	car manufacturer	1	others
2000	Brazil	Palmeiras	Parmalat	dairy products	1	others
2000	Brazil	Paraná	Quartzolit	construction materials	1	others
2000	Brazil	Ponte Preta			1	no_sponsor
2000	Brazil	Remo	Amazônia Celular	telecommunications services	1	others
2000	Brazil	São Caetano	Consul	home appliances company	1	others
2000	Brazil	São Paulo	Motorola	mobile phones manufacturer	1	others
2000	Brazil	Sport Recife	Ace	laundry detergent	1	others
2000	Brazil	Vasco da Gama			1	no_sponsor
2000/2001	France	AJ Auxerre	Playstation	video game console	1	others
2000/2001	France	AS Monaco	Vizzavi	telecommunications services	1	others
2000/2001	France	Bordeaux	Siemens mobile phones	mobile phones	1	others
2000/2001	France	EA Guingamp	Brit Air	airline	1	others
2000/2001	France	Estac Troyes	Rica Lewis Jeans	clothing	1	others
2000/2001	France	Lille LOSC	ING Direct	bank	1	others
2000/2001	France	Metz	Usinor	steel making	1	others
2000/2001	France	Nantes	Synergie	job agency	1	others
2000/2001	France	Olympique Lyonnais	Pathé	cinema chain and movie production	1	others
2000/2001	France	Olympique Marseille	Ericsson	software and technology	1	others
2000/2001	France	Paris Saint-Germain	Opel	car manufacturer	1	others
2000/2001	France	RC Lens	OLA	telecommunications services	1	others
2000/2001	France	SC Bastia	Nouvelles Frontières	travel agency	1	others
2000/2001	France	Saint-Étienne	Géant	hypermarket chain	1	others
2000/2001	France	Sedan	Jean Floc'h	processed, canned meat	1	others
2000/2001	France	Stade Rennais	Pinault	French billionaire businessman	1	others
2000/2001	France	Strasbourg	Adler	radiators, home appliances	1	others
2000/2001	France	Toulouse	OLA	telecommunications services	1	others
2000/2001	Spain	Athletic Club			1	no_sponsor
2000/2001	Spain	Celta Vigo	Citroën	car manufacturer	1	others
2000/2001	Spain	Deportivo Alavés	Rioja Alavesa	wine	1	alcohol
2000/2001	Spain	Deportivo de La Coruña	Dreamcast	vide game console	1	others
2000/2001	Spain	Espanyol	Futvol.com	online newspaper	1	others
2000/2001	Spain	FC Barcelona			1	no_sponsor
2000/2001	Spain	Málaga	Andalucia	tourism campaign	1	others
2000/2001	Spain	Numancia	Caja Duero	bank	1	others
2000/2001	Spain	Osasuna	Caja Navarra	bank	1	others
2000/2001	Spain	Oviedo			1	no_sponsor
2000/2001	Spain	RCD Mallorca	Spanair	airline	1	others
2000/2001	Spain	Rayo Vallecano	Rumasa	investment holidng company	1	others
2000/2001	Spain	Real Betis			1	no_sponsor
2000/2001	Spain	Real Madrid	TEKA	home appliances	1	others
2000/2001	Spain	Real Sociedad	Krafft	car oil and accesories	1	others
2000/2001	Spain	Real Zaragoza	Pikolin	mattresses	1	others
2000/2001	Spain	U.D. Las Palmas	Gran Canaria	tourism campaign	1	others
2000/2001	Spain	Valencia	Terra Mítica	theme park	1	others
2000/2001	Spain	Valladolid	Caja España	financial institution	1	others
2000/2001	Spain	Villarreal	Terra Mítica	theme park	1	others
2000/2001	Netherlands	AZ Alkmaar	Frisia Financieringen	financial services	1	others
2000/2001	Netherlands	Ajax Amsterdam	ABN Amro	bank	1	others
2000/2001	Netherlands	De Graafschap	Centric Software	software	1	others
2000/2001	Netherlands	FC Dordrecht	Trust International B.V	products for PC	1	others
2000/2001	Netherlands	FC Utrecht	Amev	insurance	1	others
2000/2001	Netherlands	Feyenoord	Stad Rotterdam Verzekeringen	insurance	1	others
2000/2001	Netherlands	Fortuna Sittard	Wagner & Partners	stadium	1	others
2000/2001	Netherlands	Groningen	Dee voor vakwerk	retail chains	1	others
2000/2001	Netherlands	Heerenveen	UPC	telecommunication	1	others
2000/2001	Netherlands	NAC Breda	Wagner & Partners	stadium	1	others
2000/2001	Netherlands	NEC Nijmegen	Plus	-	1	no_sponsor
2000/2001	Netherlands	PSV	Philips	electronict	1	others
2000/2001	Netherlands	RBC Roosendaal	Vacansoleil	camping place	1	others
2000/2001	Netherlands	Roda JC	Stienstra	real estate	1	others
2000/2001	Netherlands	Sparta Rotterdam	De Goudse Insurance	insurance	1	others
2000/2001	Netherlands	Twente	Essent	software	1	others
2000/2001	Netherlands	Vitesse	N.V. Nuon Energy	energy	1	others
2000/2001	Netherlands	Waalwijk	Roca Corporation	bathroom products	1	others
2000/2001	Netherlands	Willem II	Interpolis	insurance	1	others
2000/2001	Poland	Amica Wronki	Amica	home appliances	1	others
2000/2001	Poland	Dyskobolia Grodzisk Wielkopolski	Groclin	car equipment, seats	1	others
2000/2001	Poland	GKS Katowice	Canal+	TV broadcasting	1	others
2000/2001	Poland	Górnik Zabrze	Canal+	TV broadcasting	1	others
2000/2001	Poland	Legia Warszawa	Daewoo	car manufcaturer	1	others
2000/2001	Poland	Odra Wodzisław Śląski	Semet	metalworking factory	1	others
2000/2001	Poland	Orlen Płock	Orlen	oil refiner and gas stations	1	others
2000/2001	Poland	Pogoń Szczecin			1	no_sponsor
2000/2001	Poland	Polonia Warszawa	Stoen	electrical energy distributor	1	others
2000/2001	Poland	Ruch Chorzów	Stalexport Autostrady S.A.	motorway operator	1	others
2000/2001	Poland	Ruch Radzionków	Jopek	tiles and ceramic manufacturer	1	others
2000/2001	Poland	Stomil Olsztyn	Łomża	beer	1	alcohol
2000/2001	Poland	Śląsk Wrocław	Lotto	lottery	1	gambling
2000/2001	Poland	Widzew Łódź	Hasseröder	beer	1	alcohol
2000/2001	Poland	Wisła Kraków	Telefonika	telecommunications services	1	others
2000/2001	Poland	Zagłębie Lubin	KGHM	copper and silver producer	1	others
2000/2001	Germany	1. FC Kaiserslautern	Deutsche Vermögensberatung	Insurance company	1	others
2000/2001	Germany	1. FC Köln	VPV Versicherungen	Insurance company	1	others
2000/2001	Germany	Bayer 04 Leverkusen	AVANZA (RWE)	electricity company	1	others
2000/2001	Germany	Bayern München	Opel	car manufacturer	1	others
2000/2001	Germany	Borussia Dortmund	E.ON	electricity company	1	others
2000/2001	Germany	Eintracht Frankfurt	Viag Interkom	telecommunication services	1	others
2000/2001	Germany	Energie Cottbus	Jacobs	coffee	1	others
2000/2001	Germany	Hamburger SV	TV Spielfilm	Film/TV shows magazine	1	others
2000/2001	Germany	Hansa Rostock	KIA	car manufacturer	1	others
2000/2001	Germany	Hertha BSC	o.tel.o	telecommunication services	1	others
2000/2001	Germany	SC Freiburg	BFG Bank	bank	1	others
2000/2001	Germany	Schalke 04	Veltins	beer	1	alcohol
2000/2001	Germany	TSV 1860 München	FTI	travel agency	1	others
2000/2001	Germany	Unterhaching	Consumer Electronic	electrical appliances	1	others
2000/2001	Germany	VfB Stuttgart	Debitel	telecommunication services	1	others
2000/2001	Germany	VfL Bochum	Faber Lotto Service	lotteries	1	gambling
2000/2001	Germany	VfL Wolfsburg	Volkswagen	car manufacturer	1	others
2000/2001	Germany	Werder Bremen	QSC	telecommunication services	1	others
2000	USA	Chicago Fire	-	-	1	no_sponsor
2000	USA	Colorado Rapids	-	-	1	no_sponsor
2000	USA	Columbus Crew	-	-	1	no_sponsor
2000	USA	D.C. United	-	-	1	no_sponsor
2000	USA	FC Dallas	-	-	1	no_sponsor
2000	USA	LA Galaxy	-	-	1	no_sponsor
2000	USA	MLS ALL- Stars	-	-	1	no_sponsor
2000	USA	Miami Fusion	-	-	1	no_sponsor
2000	USA	New England Revolution	-	-	1	no_sponsor
2000	USA	New York Red Bulls	-	-	1	no_sponsor
2000	USA	San Jose Earthquakes	-	-	1	no_sponsor
2000	USA	Sporting Kansas City	-	-	1	no_sponsor
2000	USA	Tampa Bay Mutiny	-	-	1	no_sponsor
2000/2001	England	Arsenal FC	Dream Cast	video game consol	1	others
2000/2001	England	Aston Villa	NTL Incorporated	cable tv, internet, telephone service	1	others
2000/2001	England	Bradford City	JCT 600	cars	1	others
2000/2001	England	Charlton Athletic	Redbus	online bus tickets	1	others
2000/2001	England	Chelsea FC	Autoglass	vehicle glass	1	others
2000/2001	England	Coventry City	Subaru	cars	1	others
2000/2001	England	Derby County	Electronic Data Systems	Information technology services	1	others
2000/2001	England	Everton	one2one	business services	1	others
2000/2001	England	Ipswich Town	Greene King	pub retailer and brewer/ beer	1	alcohol
2000/2001	England	Leeds United	Strong bow	cider	1	alcohol
2000/2001	England	Leicester City	Walkers	chips	1	unhealthy_food
2000/2001	England	Liverpool FC	Carlsberg	beer	1	alcohol
2000/2001	England	Manchester City	Eidos	computer games	1	others
2000/2001	England	Manchester United	Vodafone	telecommunication services	1	others
2000/2001	England	Middlesbrough	Btcellnet	telephones	1	others
2000/2001	England	Newcastle United	NTL Incorporated	cable tv, internet, telephone service	1	others
2000/2001	England	Southampton	Friends Provident	bank	1	others
2000/2001	England	Sunderland	Reg Vardy	band	1	others
2000/2001	England	Tottenham Hotspur	Holsten	beer	1	alcohol
2000/2001	England	West Ham	Dr. Martens	shoes	1	others
2000/2001	Italy	AC Milan	Opel	car manufacturer	1	others
2000/2001	Italy	AS Roma	INA Assitalia	insurance company	1	others
2000/2001	Italy	Atalanta	Ortobell	processed food (vegetables)	1	unhealthy_food
2000/2001	Italy	Bari	TELE +	TV broadcasting	1	others
2000/2001	Italy	Bologna	Granarolo	dairy products	1	others
2000/2001	Italy	Brescia	Ristora	tea, coffee	1	others
2000/2001	Italy	Fiorentina	Toyota	car manufacturer	1	others
2000/2001	Italy	Hellas Verona	NET Business	IT company	1	others
2000/2001	Italy	Inter Milan	Pirelli	tyres	1	others
2000/2001	Italy	Juventus	TELE +	TV broadcasting	1	others
2000/2001	Italy	Lazio	Siemens	electric appliances	1	others
2000/2001	Italy	Lecce	Banca121	bank	1	others
2000/2001	Italy	Parma	Mr. Day	snacks, biscuits	1	unhealthy_food
2000/2001	Italy	Perugia	Daewoo	car manufacturer	1	others
2000/2001	Italy	Reggina	Caffe Mauro	coffee	1	others
2000/2001	Italy	Napoli	Peroni	beer	1	alcohol
2000/2001	Italy	Udinese	Telit	telecommunications services, IT	1	others
2000/2001	Italy	Vicenza	Artel Clima	heating solutions	1	others
2001/2002	Argentina	Argentinos Juniors	Amanco	PVC pipes	2	others
2001/2002	Argentina	Banfield	CartaSur	loans	2	others
2001/2002	Argentina	Belgrano	CTI Móvil	telecommunications services	2	others
2001/2002	Argentina	Boca Juniors	Quilmes	beer	2	alcohol
2001/2002	Argentina	CA Huracán	FOX Sports	TV broadcasting	2	others
2001/2002	Argentina	CA Lanús	Bingo Royal	bingo, casino	2	gambling
2001/2002	Argentina	CA Nueva Chicago	Penalty	sporting goods manufacturer	2	others
2001/2002	Argentina	Chacarita Juniors	SKY	TV broadcasting	2	others
2001/2002	Argentina	Colón de Santa Fe	Zoovet	animal health products	2	others
2001/2002	Argentina	Estudiantes	Parmalat	dairy products	2	others
2001/2002	Argentina	Gimnasia y Esgrima La Plata	Fideos Manera	pasta	2	others
2001/2002	Argentina	Independiente	Independiente.com	self promotion	2	others
2001/2002	Argentina	Newell's Old Boys	La Capital	newspaper	2	others
2001/2002	Argentina	Racing Club de Avellaneda	SKY	TV broadcasting	2	others
2001/2002	Argentina	River Plate	Quilmes	beer	2	alcohol
2001/2002	Argentina	Rosario Central	Cable Hogar	cable tv	2	others
2001/2002	Argentina	San Lorenzo	Noblex	electronics store	2	others
2001/2002	Argentina	Talleres	CTI Móvil	telecommunications services	2	others
2001/2002	Argentina	Unión de Santa Fe	Flecha Bus	bus transportation company	2	others
2001/2002	Argentina	Vélez Sarsfield			2	no_sponsor
2001	Brazil	América Mineiro	Novo Marea (Fiat)	car manufacturer	2	others
2001	Brazil	Athletico Paranaense	Tim Brasil	telecommunications services	2	others
2001	Brazil	Atlético Mineiro	Novo Marea (Fiat)	car manufacturer	2	others
2001	Brazil	Bahia	Fiat Doblo (Fiat)	car manufacturer	2	others
2001	Brazil	Botafogo	Golden Cross	insurance company	2	others
2001	Brazil	Botafogo	Rivera	furniture manufacturer	2	others
2001	Brazil	Corinthians	Pepsi	soft drink	2	unhealthy_food
2001	Brazil	Coritiba	Tim Brasil	telecommunications services	2	others
2001	Brazil	Cruzeiro	Novo Marea (Fiat)	car manufacturer	2	others
2001	Brazil	Flamengo	Lubrax	engine oil	2	others
2001	Brazil	Fluminense	Unimed	insurance company and medical work cooperative	2	others
2001	Brazil	Gama	Café do Sitio	coffee	2	others
2001	Brazil	Goiás	Fiat	car manufacturer	2	others
2001	Brazil	Grêmio	Banrisul	bank	2	others
2001	Brazil	Guarani FC	Center Lider	construction materials store	2	others
2001	Brazil	Internacional	Banrisul	bank	2	others
2001	Brazil	Juventude			2	no_sponsor
2001	Brazil	Palmeiras	Pirelli	tyres	2	others
2001	Brazil	Paraná	Tim Brasil	telecommunications services	2	others
2001	Brazil	Ponte Preta	Center Lider	construction materials store	2	others
2001	Brazil	Portuguesa	Schincariol	beer	2	alcohol
2001	Brazil	Santa Cruz	Peixe	fish farming association	2	others
2001	Brazil	Santos			2	no_sponsor
2001	Brazil	Sport Recife	TAM Linhas Aéreas	airline	2	others
2001	Brazil	São Caetano	Consul	home appliances company	2	others
2001	Brazil	São Paulo	LG	electronic devices	2	others
2001	Brazil	Vasco da Gama			2	no_sponsor
2001	Brazil	Vitória	Novo Marea (Fiat)	car manufacturer	2	others
2001/2002	France	AJ Auxerre	Playstation	video game console	2	others
2001/2002	France	AS Monaco	Fedcom	sulfur and fertilizers	2	others
2001/2002	France	Bordeaux	Siemens mobile phones	mobile phones	2	others
2001/2002	France	EA Guingamp	Brit Air	airline	2	others
2001/2002	France	Estac Troyes	Rica Lewis Jeans	clothing	2	others
2001/2002	France	Lille LOSC	ING Direct	bank	2	others
2001/2002	France	Lorient	Alain Afflelou	chain of optical stores	2	others
2001/2002	France	Metz	Usinor	steel making	2	others
2001/2002	France	Montpellier	Teddy Smith	clothing	2	others
2001/2002	France	Nantes	Synergie	job agency	2	others
2001/2002	France	Olympique Lyonnais	Renault V.I.	trucks manufacturer	2	others
2001/2002	France	Olympique Marseille	Khalifa Airways	airline	2	others
2001/2002	France	Paris Saint-Germain	Opel	car manufacturer	2	others
2001/2002	France	RC Lens	orange	telecommuncations services	2	others
2001/2002	France	SC Bastia	Nouvelles Frontières	travel agency	2	others
2001/2002	France	Sedan	Jean Floc'h	processed, canned meat	2	others
2001/2002	France	Sochaux	Esso	gas stations	2	others
2001/2002	France	Stade Rennais	Pinault	French billionaire businessman	2	others
2001/2002	Spain	Athletic Club			2	no_sponsor
2001/2002	Spain	Celta Vigo	Citroën	car manufacturer	2	others
2001/2002	Spain	Deportivo Alavés	Alpine	electronic appliances	2	others
2001/2002	Spain	Deportivo de La Coruña	Fadesa	real estate	2	others
2001/2002	Spain	Espanyol	Futvol.com	online newspaper	2	others
2001/2002	Spain	FC Barcelona			2	no_sponsor
2001/2002	Spain	Málaga	Unicaja	bank	2	others
2001/2002	Spain	Osasuna	Señorío de Sarría	wine	2	alcohol
2001/2002	Spain	RCD Mallorca	Spanair	airline	2	others
2001/2002	Spain	Rayo Vallecano	Rumasa	investment holidng company	2	others
2001/2002	Spain	Real Betis			2	no_sponsor
2001/2002	Spain	Real Madrid	realmadrid.com	self promotion	2	others
2001/2002	Spain	Real Sociedad	Krafft	car oil and accesories	2	others
2001/2002	Spain	Real Zaragoza	Pikolin	mattresses	2	others
2001/2002	Spain	Sevilla FC	Andalucia	tourism campaign	2	others
2001/2002	Spain	Tenerife	Isla de Tenerife	tourism campaign	2	others
2001/2002	Spain	U.D. Las Palmas	Gran Canaria	tourism campaign	2	others
2001/2002	Spain	Valencia	MetroRed	high technology company	2	others
2001/2002	Spain	Valladolid	Caja España	financial institution	2	others
2001/2002	Spain	Villarreal	Terra Mítica	theme park	2	others
2001/2002	Netherlands	AZ Alkmaar	Frisia Financieringen	financial services	2	others
2001/2002	Netherlands	Ajax Amsterdam	ABN Amro	bank	2	others
2001/2002	Netherlands	De Graafschap	Centric Software	software	2	others
2001/2002	Netherlands	Den Bosch	The Netherlands Office	energy	2	others
2001/2002	Netherlands	FC Utrecht	Amev	insurance	2	others
2001/2002	Netherlands	Feyenoord	Stad Rotterdam Verzekeringen	insurance	2	others
2001/2002	Netherlands	Fortuna Sittard	Wagner & Partners	stadium	2	others
2001/2002	Netherlands	Groningen	Dee voor vakwerk	retail chains	2	others
2001/2002	Netherlands	Heerenveen	UPC	telecommunication	2	others
2001/2002	Netherlands	NAC Breda	Wagner & Partners	stadium	2	others
2001/2002	Netherlands	NEC Nijmegen	CSS Corp	IT services	2	others
2001/2002	Netherlands	PSV	Philips	electronict	2	others
2001/2002	Netherlands	Roda JC	Energieleverancier Eneco	energy	2	others
2001/2002	Netherlands	Sparta Rotterdam	De Goudse Insurance	insurance	2	others
2001/2002	Netherlands	Twente	Essent	software	2	others
2001/2002	Netherlands	Vitesse	N.V. Nuon Energy	energy	2	others
2001/2002	Netherlands	Waalwijk	Pink Roccade	healthcare	2	others
2001/2002	Netherlands	Willem II	Interpolis	insurance	2	others
2001/2002	Poland	Amica Wronki	Amica	home appliances	2	others
2001/2002	Poland	Dyskobolia Grodzisk Wielkopolski	Groclin	car equipment, seats	2	others
2001/2002	Poland	GKS Katowice	Canal+	TV broadcasting	2	others
2001/2002	Poland	Górnik Zabrze	Progress	driving school	2	others
2001/2002	Poland	KSZO Ostrowiec Świętokrzyski	Canal+	TV broadcasting	2	others
2001/2002	Poland	Legia Warszawa	Skoda	car manufacturer	2	others
2001/2002	Poland	Odra Wodzisław Śląski	Semet	metalworking factory	2	others
2001/2002	Poland	Pogoń Szczecin	Canal+	TV broadcasting	2	others
2001/2002	Poland	Polonia Warszawa	Stoen	electrical energy distributor	2	others
2001/2002	Poland	RKS Radomsko	RS TV	Tv broadcasting infrastructure	2	others
2001/2002	Poland	Ruch Chorzów	Budus	construction company	2	others
2001/2002	Poland	Stomil Olsztyn	Łomża	beer	2	alcohol
2001/2002	Poland	Śląsk Wrocław	Atlas	construction materials	2	others
2001/2002	Poland	Widzew Łódź	Hasseröder	beer	2	alcohol
2001/2002	Poland	Wisła Kraków	Telefonika	telecommunications services	2	others
2001/2002	Poland	Zagłębie Lubin	KGHM	copper and silver producer	2	others
2001/2002	Germany	1. FC Kaiserslautern	Deutsche Vermögensberatung	Insurance company	2	others
2001/2002	Germany	1. FC Köln	VPV Versicherungen	Insurance company	2	others
2001/2002	Germany	Bayer 04 Leverkusen	RWE	electricity company	2	others
2001/2002	Germany	Bayern München	Opel	car manufacturer	2	others
2001/2002	Germany	Borussia Dortmund	E.ON	electricity company	2	others
2001/2002	Germany	Borussia Mönchengladbach	MAXDATA	IT company	2	others
2001/2002	Germany	Energie Cottbus	Envia Mitteldeutsche Energie	energy company	2	others
2001/2002	Germany	Hamburger SV	TV Spielfilm	Film/TV shows magazine	2	others
2001/2002	Germany	Hansa Rostock	KIA	car manufacturer	2	others
2001/2002	Germany	Hertha BSC	Arcor	telecommunication services	2	others
2001/2002	Germany	SC Freiburg	NaturEnergie	green energy company	2	others
2001/2002	Germany	Schalke 04	Victoria Versicherungen	Insurance company	2	others
2001/2002	Germany	St Pauli	Securvita	Insurance company	2	others
2001/2002	Germany	Nürnberg	Adecco	Human Resources provider	2	others
2001/2002	Germany	TSV 1860 München	FTI	travel agency	2	others
2001/2002	Germany	VfB Stuttgart	Debitel	telecommunication services	2	others
2001/2002	Germany	VfL Wolfsburg	Volkswagen	car manufacturer	2	others
2001/2002	Germany	Werder Bremen	-	-	2	no_sponsor
2001	USA	Chicago Fire	-	-	2	no_sponsor
2001	USA	Colorado Rapids	-	-	2	no_sponsor
2001	USA	Columbus Crew	-	-	2	no_sponsor
2001	USA	D.C. United	-	-	2	no_sponsor
2001	USA	FC Dallas	-	-	2	no_sponsor
2001	USA	LA Galaxy	-	-	2	no_sponsor
2001	USA	MLS ALL- Stars	-	-	2	no_sponsor
2001	USA	Miami Fusion	-	-	2	no_sponsor
2001	USA	New England Revolution	-	-	2	no_sponsor
2001	USA	New York Red Bulls	-	-	2	no_sponsor
2001	USA	San Jose Earthquakes	-	-	2	no_sponsor
2001	USA	Sporting Kansas City	-	-	2	no_sponsor
2001	USA	Tampa Bay Mutiny	-	-	2	no_sponsor
2001/2002	England	Arsenal FC	Dream Cast	video game consol	2	others
2001/2002	England	Aston Villa	NTL Incorporated	cable tv, internet, telephone service	2	others
2001/2002	England	Blackburn Rovers	Time	news paper	2	others
2001/2002	England	Bolton Wanderers	Reebok	sport fashion	2	others
2001/2002	England	Charlton Athletic	Redbus	online bus tickets	2	others
2001/2002	England	Chelsea FC	Fly Emirates	airline	2	others
2001/2002	England	Derby County	Pedigree	dog food	2	others
2001/2002	England	Everton	one2one	business services	2	others
2001/2002	England	Fulham	Pizza hut	pizza	2	unhealthy_food
2001/2002	England	Ipswich Town	TXU Energi	energy corporation	2	others
2001/2002	England	Leeds United	Strong bow	cider	2	alcohol
2001/2002	England	Leicester City	LG	electronicts	2	others
2001/2002	England	Liverpool FC	Carlsberg	beer	2	alcohol
2001/2002	England	Manchester United	Vodafone	telecommunication services	2	others
2001/2002	England	Middlesbrough	Btcellnet	telephones	2	others
2001/2002	England	Newcastle United	NTL Incorporated	cable tv, internet, telephone service	2	others
2001/2002	England	Southampton	Friends Provident	bank	2	others
2001/2002	England	Sunderland	Reg Vardy	cars	2	others
2001/2002	England	Tottenham Hotspur	Holsten	beer	2	alcohol
2001/2002	England	West Ham	Dr. Martens	shoes	2	others
2001/2002	Italy	AC Milan	Opel	car manufacturer	2	others
2001/2002	Italy	AS Roma	INA Assitalia	insurance company	2	others
2001/2002	Italy	Atalanta	Ortobell	processed food (vegetables)	2	unhealthy_food
2001/2002	Italy	Bologna	AreaBanca	bank	2	others
2001/2002	Italy	Brescia	Banca Lombarda	bank	2	others
2001/2002	Italy	Chievo	Paluani	snacks, biscuits	2	unhealthy_food
2001/2002	Italy	Fiorentina	Toyota	car manufacturer	2	others
2001/2002	Italy	Hellas Verona	Amica Chips	snacks	2	unhealthy_food
2001/2002	Italy	Inter Milan	Pirelli	tyres	2	others
2001/2002	Italy	Juventus	Fastweb	telecommunications services	2	others
2001/2002	Italy	Lazio	Siemens	electric appliances	2	others
2001/2002	Italy	Lecce	Banca121	bank	2	others
2001/2002	Italy	Parma	Joy Parmalat	sweet drinks, juice	2	others
2001/2002	Italy	Perugia	Daewoo	car manufacturer	2	others
2001/2002	Italy	Piacenza	Publiutel	telecommunications services	2	others
2001/2002	Italy	Torino	Kinder	sweet snacks	2	unhealthy_food
2001/2002	Italy	Udinese	Ristora	tea, coffee	2	others
2001/2002	Italy	Venezia	Emmezeta	leather processing	2	others
2002/2003	Argentina	Arsenal de Sarandí	StopCar	GPS tracking devices	3	others
2002/2003	Argentina	Banfield	CartaSur	loans	3	others
2002/2003	Argentina	Boca Juniors	Pepsi	soft drinks	3	unhealthy_food
2002/2003	Argentina	CA Huracán	Farmacias TKL	pharmacies chain	3	others
2002/2003	Argentina	CA Lanús	Bingo Royal	bingo, casino	3	gambling
2002/2003	Argentina	CA Nueva Chicago	Liderar Seguros	insurance company	3	others
2002/2003	Argentina	Chacarita Juniors	Cirsa	gambling machines	3	gambling
2002/2003	Argentina	Colón de Santa Fe	Flecha Bus	bus transportation company	3	others
2002/2003	Argentina	Estudiantes			3	no_sponsor
2002/2003	Argentina	Gimnasia y Esgrima La Plata	Ticket Vip	ticket selling website	3	others
2002/2003	Argentina	Independiente	Taranto	automotive parts	3	others
2002/2003	Argentina	Newell's Old Boys	Transatlántica	finacial services	3	others
2002/2003	Argentina	Olimpo	Carta Automática	loans and insurance	3	others
2002/2003	Argentina	Racing Club de Avellaneda	Petrobras	oil refiner	3	others
2002/2003	Argentina	River Plate	Budweiser	beer	3	alcohol
2002/2003	Argentina	Rosario Central	Transatlántica	finacial services	3	others
2002/2003	Argentina	San Lorenzo	Cablevisión	cable tv	3	others
2002/2003	Argentina	Talleres	CTI Móvil	telecommunications services	3	others
2002/2003	Argentina	Unión de Santa Fe	Flecha Bus	bus transportation company	3	others
2002/2003	Argentina	Vélez Sarsfield	Canal 9	TV broadcasting	3	others
2002	Brazil	Athletico Paranaense	Tim Brasil	telecommunications services	3	others
2002	Brazil	Atlético Mineiro	Novo Marea (Fiat)	car manufacturer	3	others
2002	Brazil	Bahia	Fiat Doblo (Fiat)	car manufacturer	3	others
2002	Brazil	Botafogo	Golden Cross	insurance company	3	others
2002	Brazil	Corinthians	Pepsi	soft drink	3	unhealthy_food
2002	Brazil	Coritiba	Tim Brasil	telecommunications services	3	others
2002	Brazil	Cruzeiro	Fiat Stilo (Fiat)	car manufacturer	3	others
2002	Brazil	Figueirense			3	no_sponsor
2002	Brazil	Flamengo	Lubrax	engine oil	3	others
2002	Brazil	Fluminense	Unimed	insurance company and medical work cooperative	3	others
2002	Brazil	Gama	Café do Sitio	coffee	3	others
2002	Brazil	Goiás	Fiat Stilo (Fiat)	car manufacturer	3	others
2002	Brazil	Grêmio	Banrisul	bank	3	others
2002	Brazil	Guarani FC			3	no_sponsor
2002	Brazil	Internacional	Banrisul	bank	3	others
2002	Brazil	Juventude	Fiat Stilo (Fiat)	car manufacturer	3	others
2002	Brazil	Palmeiras	Pirelli	tyres	3	others
2002	Brazil	Paraná	Tim Brasil	telecommunications services	3	others
2002	Brazil	Paysandu	Amazônia Celular	telecommunications services	3	others
2002	Brazil	Ponte Preta			3	no_sponsor
2002	Brazil	Portuguesa	Armarinhos Fernando	home accesories and stationery shop chain	3	others
2002	Brazil	Santos	Bom Bril	household cleaning products	3	others
2002	Brazil	São Caetano	Consul	home appliances company	3	others
2002	Brazil	São Paulo	LG	electronic devices	3	others
2002	Brazil	Vasco da Gama			3	no_sponsor
2002	Brazil	Vitória	Novo Marea (Fiat)	car manufacturer	3	others
2002/2003	France	AC Ajaccio	Géant	hypermarket chain	3	others
2002/2003	France	AJ Auxerre	Playstation	video game console	3	others
2002/2003	France	AS Monaco	Fedcom	sulfur and fertilizers	3	others
2002/2003	France	Bordeaux	Siemens mobile phones	mobile phones	3	others
2002/2003	France	EA Guingamp	Brit Air	airline	3	others
2002/2003	France	Estac Troyes	Rica Lewis Jeans	clothing	3	others
2002/2003	France	Le Havre	Système U	hypermarket chain	3	others
2002/2003	France	Lille LOSC	ING Direct	bank	3	others
2002/2003	France	Montpellier	Teddy Smith	clothing	3	others
2002/2003	France	Nantes	Synergie	job agency	3	others
2002/2003	France	Nice	MAISON de la LITERIE	mattress store	3	others
2002/2003	France	Olympique Lyonnais	Renault Trucks	trucks manufacturer	3	others
2002/2003	France	Olympique Marseille	Khalifa Airways	airline	3	others
2002/2003	France	Paris Saint-Germain	Thomson	electronic devices	3	others
2002/2003	France	RC Lens	orange	telecommuncations services	3	others
2002/2003	France	SC Bastia	Nouvelles Frontières	travel agency	3	others
2002/2003	France	Sedan	Jean Floc'h	processed, canned meat	3	others
2002/2003	France	Sochaux	Esso	gas stations	3	others
2002/2003	France	Stade Rennais	Finaref	loans and insurance company	3	others
2002/2003	France	Strasbourg	Adler	radiators, home appliances	3	others
2002/2003	Spain	Athletic Club			3	no_sponsor
2002/2003	Spain	Atlético Madrid	IDEA Electrodomésticos	home appliance store	3	others
2002/2003	Spain	Celta Vigo	Citroën	car manufacturer	3	others
2002/2003	Spain	Deportivo Alavés	Alpine	electronic appliances	3	others
2002/2003	Spain	Deportivo de La Coruña	Fadesa	real estate	3	others
2002/2003	Spain	Espanyol	Vitel Mobile	mobile phones distributor	3	others
2002/2003	Spain	FC Barcelona			3	no_sponsor
2002/2003	Spain	Málaga	Unicaja	bank	3	others
2002/2003	Spain	Osasuna	Caja Navarra	bank	3	others
2002/2003	Spain	RCD Mallorca	Spanair	airline	3	others
2002/2003	Spain	Racing de Santander	Cantabria	tourism campaign	3	others
2002/2003	Spain	Rayo Vallecano	Rumasa	investment holidng company	3	others
2002/2003	Spain	Real Betis			3	no_sponsor
2002/2003	Spain	Real Madrid	Siemens Mobile	mobile phones manufacturer	3	others
2002/2003	Spain	Real Sociedad	FIATC Seguros	insurance company	3	others
2002/2003	Spain	Recreativo de Huelva	Cepsa	oil and gas company	3	others
2002/2003	Spain	Sevilla FC	OID	non-governmental organization	3	others
2002/2003	Spain	Valencia	Terra Mítica	theme park	3	others
2002/2003	Spain	Valladolid	Caja España	financial institution	3	others
2002/2003	Spain	Villarreal	Terra Mítica	theme park	3	others
2002/2003	Netherlands	AZ Alkmaar	Actus notarissen	law firm	3	others
2002/2003	Netherlands	Ajax Amsterdam	ABN Amro	bank	3	others
2002/2003	Netherlands	De Graafschap	Centric Software	software	3	others
2002/2003	Netherlands	Excelsior Rotterdam	Stad Rotterdam Verzekeringen	insurance	3	others
2002/2003	Netherlands	FC Utrecht	Amev	insurance	3	others
2002/2003	Netherlands	Feyenoord	Stad Rotterdam Verzekeringen	insurance	3	others
2002/2003	Netherlands	Groningen	Beaufort Prefab Skeletbouw	conctruction	3	others
2002/2003	Netherlands	Heerenveen	UPC	telecommunication	3	others
2002/2003	Netherlands	NAC Breda	Garcia	fashion	3	others
2002/2003	Netherlands	NEC Nijmegen	Avaya	telecommunication	3	others
2002/2003	Netherlands	PSV	Philips	electronicts	3	others
2002/2003	Netherlands	RBC Roosendaal	Isover	technical insulation	3	others
2002/2003	Netherlands	Roda JC	Energieleverancier Eneco	energy	3	others
2002/2003	Netherlands	Twente	Zwanenberg	food	3	others
2002/2003	Netherlands	Vitesse	Hubo	hardware store	3	others
2002/2003	Netherlands	Waalwijk	VHS Onroerend Goed BV	real estate	3	others
2002/2003	Netherlands	Willem II	Interpolis	insurance	3	others
2002/2003	Netherlands	Zwolle	Groene land achmea	insurance	3	others
2002/2003	Poland	Amica Wronki	Amica	home appliances	3	others
2002/2003	Poland	Dyskobolia Grodzisk Wielkopolski	Groclin	car equipment, seats	3	others
2002/2003	Poland	GKS Katowice	Canal+	TV broadcasting	3	others
2002/2003	Poland	Górnik Zabrze	Canal+	TV broadcasting	3	others
2002/2003	Poland	KSZO Ostrowiec Świętokrzyski	Canal+	TV broadcasting	3	others
2002/2003	Poland	Lech Poznań	Maxer S.A.	construction company	3	others
2002/2003	Poland	Legia Warszawa	Kredyt Bank	bank	3	others
2002/2003	Poland	Odra Wodzisław Śląski	Semet	metalworking factory	3	others
2002/2003	Poland	Pogoń Szczecin	KOOP	electricity accesories	3	others
2002/2003	Poland	Polonia Warszawa	KOOP	electricity accesories	3	others
2002/2003	Poland	Ruch Chorzów	Canal+	TV broadcasting	3	others
2002/2003	Poland	Szczakowianka Jaworzno	Canal+	TV broadcasting	3	others
2002/2003	Poland	Widzew Łódź	Strabag	construction company	3	others
2002/2003	Poland	Wisła Kraków	Telefonika	telecommunications services	3	others
2002/2003	Poland	Wisła Płock	Orlen	oil refiner and gas stations	3	others
2002/2003	Poland	Zagłębie Lubin	KGHM	copper and silver producer	3	others
2002/2003	Germany	1. FC Kaiserslautern	Deutsche Vermögensberatung	Insurance company	3	others
2002/2003	Germany	Arminia Bielefeld	KiK	clothing discount store	3	others
2002/2003	Germany	Bayer 04 Leverkusen	RWE	electricity company	3	others
2002/2003	Germany	Bayern München	T-Mobile	telecommunaction services	3	others
2002/2003	Germany	Borussia Dortmund	E.ON	electricity company	3	others
2002/2003	Germany	Borussia Mönchengladbach	Jever	beer	3	alcohol
2002/2003	Germany	Energie Cottbus	Envia Mitteldeutsche Energie	energy company	3	others
2002/2003	Germany	Hamburger SV	TV Spielfilm	Film/TV shows magazine	3	others
2002/2003	Germany	Hannover 96	TUI	travel agency	3	others
2002/2003	Germany	Hansa Rostock	Vita Cola	sweet beverage drink	3	unhealthy_food
2002/2003	Germany	Hertha BSC	Arcor	telecommunication services	3	others
2002/2003	Germany	Nürnberg	Entrium Direct Bankers AG	Internet bank	3	others
2002/2003	Germany	Schalke 04	Victoria Versicherungen	Insurance company	3	others
2002/2003	Germany	TSV 1860 München	Liqui Moly	motor oil	3	others
2002/2003	Germany	VfB Stuttgart	Debitel	telecommunication services	3	others
2002/2003	Germany	VfL Bochum	DWS Investments	asset management company	3	others
2002/2003	Germany	VfL Wolfsburg	Volkswagen	car manufacturer	3	others
2002/2003	Germany	Werder Bremen	Young Spirit	fashion and shoes manufacturer	3	others
2002	USA	Chicago Fire	-	-	3	no_sponsor
2002	USA	Colorado Rapids	-	-	3	no_sponsor
2002	USA	Columbus Crew	-	-	3	no_sponsor
2002	USA	D.C. United	-	-	3	no_sponsor
2002	USA	FC Dallas	-	-	3	no_sponsor
2002	USA	LA Galaxy	-	-	3	no_sponsor
2002	USA	MLS ALL- Stars	-	-	3	no_sponsor
2002	USA	New England Revolution	-	-	3	no_sponsor
2002	USA	New York Red Bulls	-	-	3	no_sponsor
2002	USA	San Jose Earthquakes	-	-	3	no_sponsor
2002	USA	Sporting Kansas City	-	-	3	no_sponsor
2002/2003	England	Arsenal FC	O2	internet	3	others
2002/2003	England	Aston Villa	Rover	cars	3	others
2002/2003	England	Birmingham City	Phones4you	phone retailer	3	others
2002/2003	England	Blackburn Rovers	Advanced Micro Devices	computer processors	3	others
2002/2003	England	Bolton Wanderers	Reebok	sport fashion	3	others
2002/2003	England	Charlton Athletic	AllSports	sports surfaces and athletic equipment	3	others
2002/2003	England	Chelsea FC	Fly Emirates	airline	3	others
2002/2003	England	Everton	Kejian Group	telecommunication services	3	others
2002/2003	England	Fulham	Betfair	sports betting company	3	gambling
2002/2003	England	Leeds United	Strong bow	cider	3	alcohol
2002/2003	England	Liverpool FC	Carlsberg	beer	3	alcohol
2002/2003	England	Manchester City	First Advice	mortgage credit	3	others
2002/2003	England	Manchester United	Vodafone	telecommunication services	3	others
2002/2003	England	Middlesbrough	Dial-ap-hone	phone retailer	3	others
2002/2003	England	Newcastle United	NTL Incorporated	cable tv, internet, telephone service	3	others
2002/2003	England	Southampton	Friends Provident	bank	3	others
2002/2003	England	Sunderland	Reg Vardy	cars	3	others
2002/2003	England	Tottenham Hotspur	Thomson	travel angency	3	others
2002/2003	England	West Bromwich Albion	West Bromwich Building Society	banking and financial services	3	others
2002/2003	Italy	AC Milan	Opel	car manufacturer	3	others
2002/2003	Italy	AS Roma	Mazda	car manufacturer	3	others
2002/2003	Italy	Atalanta	Promatech	machine manufacturing	3	others
2002/2003	Italy	Bologna	AreaBanca	bank	3	others
2002/2003	Italy	Brescia	Banca Lombarda	bank	3	others
2002/2003	Italy	Chievo	Paluani	snacks, biscuits	3	unhealthy_food
2002/2003	Italy	Como 1907	Temporary Lavoro Temporanei	job agency	3	others
2002/2003	Italy	Empoli	Samontana	ice cream	3	unhealthy_food
2002/2003	Italy	Inter Milan	Pirelli	tyres	3	others
2002/2003	Italy	Juventus	Fastweb	telecommunications services	3	others
2002/2003	Italy	Lazio	Siemens	electric appliances	3	others
2002/2003	Italy	Modena	Immergas	heating solutions	3	others
2002/2003	Italy	Parma	Parmalat	dairy products	3	others
2002/2003	Italy	Perugia	Toyota	car manufacturer	3	others
2002/2003	Italy	Piacenza	LPR brakes	car brakes	3	others
2002/2003	Italy	Reggina	Caffe Mauro	coffee	3	others
2002/2003	Italy	Torino	IXFIN	financial software	3	others
2002/2003	Italy	Udinese	Bernardi	clothing	3	others
2003/2004	Argentina	Arsenal de Sarandí	StopCar	GPS tracking devices	4	others
2003/2004	Argentina	Atlético de Rafaela	SanCor	dairy products	4	others
2003/2004	Argentina	Banfield	CartaSur	loans	4	others
2003/2004	Argentina	Boca Juniors	Pepsi	soft drinks	4	unhealthy_food
2003/2004	Argentina	CA Lanús	Bingo Royal	bingo, casino	4	gambling
2003/2004	Argentina	CA Nueva Chicago	Liderar Seguros	insurance company	4	others
2003/2004	Argentina	Chacarita Juniors	Mitre	sports equipment manufacturer	4	others
2003/2004	Argentina	Colón de Santa Fe	Flecha Bus	bus transportation company	4	others
2003/2004	Argentina	Estudiantes			4	no_sponsor
2003/2004	Argentina	Gimnasia y Esgrima La Plata	Suin	soft drinks and juices	4	unhealthy_food
2003/2004	Argentina	Independiente	Taranto	automotive parts	4	others
2003/2004	Argentina	Newell's Old Boys	Transatlántica	finacial services	4	others
2003/2004	Argentina	Olimpo	Bingo Bahía	bingo, casino	4	gambling
2003/2004	Argentina	Quilmes	Quilmes	beer	4	alcohol
2003/2004	Argentina	Racing Club de Avellaneda	Petrobras	oil refiner	4	others
2003/2004	Argentina	River Plate	Budweiser	beer	4	alcohol
2003/2004	Argentina	Rosario Central	Transatlántica	finacial services	4	others
2003/2004	Argentina	San Lorenzo	Cablevisión	cable tv	4	others
2003/2004	Argentina	Talleres	Fiat	car manufacturer	4	others
2003/2004	Argentina	Vélez Sarsfield	Canal 9	TV broadcasting	4	others
2003	Brazil	Athletico Paranaense	Tryon	fitness accesories and equipment	4	others
2003	Brazil	Atlético Mineiro	Fiat Stilo (Fiat)	car manufacturer	4	others
2003	Brazil	Bahia			4	no_sponsor
2003	Brazil	Corinthians	Pepsi	soft drink	4	unhealthy_food
2003	Brazil	Coritiba			4	no_sponsor
2003	Brazil	Criciúma	Eliane	ceramic tiles	4	others
2003	Brazil	Cruzeiro	Fiat Stilo (Fiat)	car manufacturer	4	others
2003	Brazil	Figueirense	Fame	construction products for home	4	others
2003	Brazil	Flamengo	Lubrax	engine oil	4	others
2003	Brazil	Fluminense	Unimed	insurance company and medical work cooperative	4	others
2003	Brazil	Fortaleza	Santana Textiles	textile, fabric manufacturer	4	others
2003	Brazil	Goiás	Fiat Stilo (Fiat)	car manufacturer	4	others
2003	Brazil	Grêmio	Banrisul	bank	4	others
2003	Brazil	Guarani FC	Medial Saúde	private health services and insurance	4	others
2003	Brazil	Internacional	Banrisul	bank	4	others
2003	Brazil	Juventude	Duroline	car brakes	4	others
2003	Brazil	Paraná	Empalux	light bulbs, solar pannels	4	others
2003	Brazil	Paysandu	Para Amazonia	environmental organization	4	others
2003	Brazil	Ponte Preta			4	no_sponsor
2003	Brazil	Santos	Bom Bril	household cleaning products	4	others
2003	Brazil	São Caetano	Consul	home appliances company	4	others
2003	Brazil	São Paulo	LG	electronic devices	4	others
2003	Brazil	Vasco da Gama			4	no_sponsor
2003	Brazil	Vitória			4	no_sponsor
2003/2004	France	AC Ajaccio	Géant	hypermarket chain	4	others
2003/2004	France	AJ Auxerre	Playstation	video game console	4	others
2003/2004	France	AS Monaco	Fedcom	sulfur and fertilizers	4	others
2003/2004	France	Bordeaux	Siemens mobile phones	mobile phones	4	others
2003/2004	France	EA Guingamp	Brit Air	airline	4	others
2003/2004	France	Le Mans	Le Gaulois	processed food, meat	4	unhealthy_food
2003/2004	France	Lille LOSC	Partouche Casinos	chain of hotels and casinos	4	gambling
2003/2004	France	Metz	Sollac	steel processing	4	others
2003/2004	France	Montpellier	Teddy Smith	clothing	4	others
2003/2004	France	Nantes	Synergie	job agency	4	others
2003/2004	France	Nice	Rica Lewis Jeans	clothing	4	others
2003/2004	France	Olympique Lyonnais	Renault Trucks	trucks manufacturer	4	others
2003/2004	France	Olympique Marseille	Indesit	home appliances	4	others
2003/2004	France	Paris Saint-Germain	Thomson	electronic devices	4	others
2003/2004	France	RC Lens	orange	telecommuncations services	4	others
2003/2004	France	SC Bastia	Nouvelles Frontières	travel agency	4	others
2003/2004	France	Sochaux	Esso	gas stations	4	others
2003/2004	France	Stade Rennais	Conforama	home furnishing retail stores	4	others
2003/2004	France	Strasbourg	Steelcase	furniture manufacturer	4	others
2003/2004	France	Toulouse	Sud Radio	radio station	4	others
2003/2004	Spain	Albacete Balompié	QUI XOTE	anniversary of Don Quixote publication	4	others
2003/2004	Spain	Athletic Club			4	no_sponsor
2003/2004	Spain	Atlético Madrid	Colombia Pictures	movie company	4	others
2003/2004	Spain	Celta Vigo	Citroën	car manufacturer	4	others
2003/2004	Spain	Deportivo de La Coruña	Fadesa	real estate	4	others
2003/2004	Spain	Espanyol	Dani	seasonings, spices	4	others
2003/2004	Spain	FC Barcelona			4	no_sponsor
2003/2004	Spain	Málaga	Andalucia	tourism campaign	4	others
2003/2004	Spain	Osasuna	Caja Navarra	bank	4	others
2003/2004	Spain	RCD Mallorca	Spanair	airline	4	others
2003/2004	Spain	Racing de Santander	OID	non-governmental organization	4	others
2003/2004	Spain	Real Betis	Andalucia	tourism campaign	4	others
2003/2004	Spain	Real Madrid	Siemens Mobile	mobile phones manufacturer	4	others
2003/2004	Spain	Real Murcia	Caja Murcia	bank	4	others
2003/2004	Spain	Real Sociedad	FIATC Seguros	insurance company	4	others
2003/2004	Spain	Real Zaragoza	Pikolin	mattresses	4	others
2003/2004	Spain	Sevilla FC	La Gitana	wine	4	alcohol
2003/2004	Spain	Valencia	Toyota	car manufacturer	4	others
2003/2004	Spain	Valladolid	Asómate a Valladolid	local tourism advertisement	4	others
2003/2004	Spain	Villarreal	Terra Mítica	theme park	4	others
2003/2004	Netherlands	ADO Den Haag	Hommerson's casinos	casino	4	gambling
2003/2004	Netherlands	AZ Alkmaar	Actus notarissen	law firm	4	others
2003/2004	Netherlands	Ajax Amsterdam	ABN Amro	bank	4	others
2003/2004	Netherlands	FC Utrecht	Amev	insurance	4	others
2003/2004	Netherlands	FC Volendam	Afab	financial services	4	others
2003/2004	Netherlands	Feyenoord	Stad Rotterdam Verzekeringen	insurance	4	others
2003/2004	Netherlands	Groningen	Beaufort Prefab Skeletbouw	conctruction	4	others
2003/2004	Netherlands	Heerenveen	Unive	insurance	4	others
2003/2004	Netherlands	NAC Breda	Garcia	fashion	4	others
2003/2004	Netherlands	NEC Nijmegen	Neovo	electtronicts	4	others
2003/2004	Netherlands	PSV	Philips	electronicts	4	others
2003/2004	Netherlands	RBC Roosendaal	Isover	technical insulation	4	others
2003/2004	Netherlands	Roda JC	Energieleverancier Eneco	energy	4	others
2003/2004	Netherlands	Twente	Zwanenberg	food	4	others
2003/2004	Netherlands	Vitesse	Afab	financial services	4	others
2003/2004	Netherlands	Waalwijk	VHS Onroerend Goed BV	real estate	4	others
2003/2004	Netherlands	Willem II	Interpolis	insurance	4	others
2003/2004	Netherlands	Zwolle	Falebella	fashion	4	others
2003/2004	Poland	Amica Wronki	Amica	home appliances	4	others
2003/2004	Poland	Dyskobolia Grodzisk Wielkopolski	Groclin	car equipment, seats	4	others
2003/2004	Poland	GKS Katowice	Dospel	ventilation systems	4	others
2003/2004	Poland	Górnik Łęczna	Lubelski Węgiel "Bogdanka" S.A.	coal mine	4	others
2003/2004	Poland	Górnik Polkowice	Polkowice	local authorities	4	others
2003/2004	Poland	Górnik Zabrze	Terravita	chocolate	4	unhealthy_food
2003/2004	Poland	Lech Poznań	Morliny	processed meat, sausages	4	others
2003/2004	Poland	Legia Warszawa	Królewskie	beer	4	alcohol
2003/2004	Poland	Odra Wodzisław Śląski	KOOP	electricity accesories	4	others
2003/2004	Poland	Polonia Warszawa	Stabill	construction materials	4	others
2003/2004	Poland	Świt Nowy Dwór Mazowiecki	Flips	sweet snacks	4	unhealthy_food
2003/2004	Poland	Widzew Łódź	Giani	isotonic drinks	4	others
2003/2004	Poland	Wisła Kraków	Telefonika	telecommunications services	4	others
2003/2004	Poland	Wisła Płock	Orlen	oil refiner and gas stations	4	others
2003/2004	Germany	1. FC Kaiserslautern	Deutsche Vermögensberatung	Insurance company	4	others
2003/2004	Germany	1. FC Köln	Funny-frisch	snacks, crisps	4	unhealthy_food
2003/2004	Germany	Bayer 04 Leverkusen	RWE	electricity company	4	others
2003/2004	Germany	Bayern München	T-Mobile	telecommunaction services	4	others
2003/2004	Germany	Borussia Dortmund	E.ON	electricity company	4	others
2003/2004	Germany	Borussia Mönchengladbach	Jever	beer	4	alcohol
2003/2004	Germany	Eintracht Frankfurt	Fraport	transport company	4	others
2003/2004	Germany	Hamburger SV	ADIG Investment	investment fund	4	others
2003/2004	Germany	Hannover 96	TUI	travel agency	4	others
2003/2004	Germany	Hansa Rostock	Vita Cola	sweet beverage drink	4	unhealthy_food
2003/2004	Germany	Hertha BSC	Arcor	telecommunication services	4	others
2003/2004	Germany	SC Freiburg	NaturEnergie	green energy company	4	others
2003/2004	Germany	Schalke 04	Victoria Versicherungen	Insurance company	4	others
2003/2004	Germany	TSV 1860 München	Liqui Moly	motor oil	4	others
2003/2004	Germany	VfB Stuttgart	Debitel	telecommunication services	4	others
2003/2004	Germany	VfL Bochum	DWS Investments	asset management company	4	others
2003/2004	Germany	VfL Wolfsburg	Volkswagen	car manufacturer	4	others
2003/2004	Germany	Werder Bremen	Young Spirit	fashion and shoes manufacturer	4	others
2003	USA	Chicago Fire	-	-	4	no_sponsor
2003	USA	Colorado Rapids	-	-	4	no_sponsor
2003	USA	Columbus Crew	-	-	4	no_sponsor
2003	USA	D.C. United	-	-	4	no_sponsor
2003	USA	FC Dallas	-	-	4	no_sponsor
2003	USA	LA Galaxy	-	-	4	no_sponsor
2003	USA	MLS ALL- Stars	-	-	4	no_sponsor
2003	USA	New York Red Bulls	-	-	4	no_sponsor
2003	USA	San Jose Earthquakes	-	-	4	no_sponsor
2003	USA	Sporting Kansas City	-	-	4	no_sponsor
2003/2004	England	Arsenal FC	O2	internet	4	others
2003/2004	England	Aston Villa	Rover	cars	4	others
2003/2004	England	Birmingham City	Flybe	airline	4	others
2003/2004	England	Blackburn Rovers	HSA	saving account	4	others
2003/2004	England	Bolton Wanderers	Reebok	sport fashion	4	others
2003/2004	England	Charlton Athletic	AllSports	sports surfaces and athletic equipment	4	others
2003/2004	England	Chelsea FC	Fly Emirates	airline	4	others
2003/2004	England	Everton	Kejian Group	telecommunication services	4	others
2003/2004	England	Fulham	Dabs.com	IT technology	4	others
2003/2004	England	Leeds United	Whyte and Mackay Ltd	whisky	4	alcohol
2003/2004	England	Leicester City	Alliance Leicester	insurance	4	others
2003/2004	England	Liverpool FC	Carlsberg	beer	4	alcohol
2003/2004	England	Manchester City	First Advice	mortgage credit	4	others
2003/2004	England	Manchester United	Vodafone	telecommunication services	4	others
2003/2004	England	Middlesbrough	Dial-ap-hone	phone retailer	4	others
2003/2004	England	Newcastle United	Northern Rock	bank	4	others
2003/2004	England	Portsmouth	Ty	products for children	4	others
2003/2004	England	Southampton	Friends Provident	bank	4	others
2003/2004	England	Tottenham Hotspur	Thomson	travel angency	4	others
2003/2004	England	Wolverhampton	Doritos	chips	4	unhealthy_food
2003/2004	Italy	AC Milan	Opel	car manufacturer	4	others
2003/2004	Italy	AS Roma	Mazda	car manufacturer	4	others
2003/2004	Italy	Ancona	Banca Marche	bank	4	others
2003/2004	Italy	Bologna	AreaBanca	bank	4	others
2003/2004	Italy	Brescia	Banca Lombarda	bank	4	others
2003/2004	Italy	Chievo	Paluani	snacks, biscuits	4	unhealthy_food
2003/2004	Italy	Empoli	Samontana	ice cream	4	unhealthy_food
2003/2004	Italy	Inter Milan	Pirelli	tyres	4	others
2003/2004	Italy	Juventus	Fastweb	telecommunications services	4	others
2003/2004	Italy	Lazio	Parmacotto	packed meat, sausages	4	others
2003/2004	Italy	Lecce	Salento d'amare	tourism campaign	4	others
2003/2004	Italy	Modena	Immergas	heating solutions	4	others
2003/2004	Italy	Parma	Parmalat	dairy products	4	others
2003/2004	Italy	Perugia	Toyota	car manufacturer	4	others
2003/2004	Italy	Reggina	Credit Suisse	financial advice	4	others
2003/2004	Italy	Sampdoria	ERG	electricity company	4	others
2003/2004	Italy	Siena	Montepaschivita - MPV	insurance company	4	others
2003/2004	Italy	Udinese	Bernardi	clothing	4	others
2004/2005	Argentina	Argentinos Juniors	Pampa's Meat	beef	5	others
2004/2005	Argentina	Arsenal de Sarandí	StopCar	GPS tracking devices	5	others
2004/2005	Argentina	Banfield	Cerámicas Lourdes	tiles & ceramic manufacturer	5	others
2004/2005	Argentina	Boca Juniors	Pepsi	sweet drink	5	unhealthy_food
2004/2005	Argentina	CA Huracán	Tarjeta Plata	cards, electronic payments	5	others
2004/2005	Argentina	CA Lanús	Bingo Royal	bingo, casino	5	gambling
2004/2005	Argentina	Club Almagro	Liderar Seguros	insurance company	5	others
2004/2005	Argentina	Colón de Santa Fe	Flecha Bus	bus transportation company	5	others
2004/2005	Argentina	Estudiantes			5	no_sponsor
2004/2005	Argentina	Gimnasia y Esgrima La Plata	Liderar Seguros	insurance company	5	others
2004/2005	Argentina	Independiente	Taranto	automotive parts	5	others
2004/2005	Argentina	Instituto	Colorín	wall paints	5	others
2004/2005	Argentina	Newell's Old Boys	Transatlántica	finacial services	5	others
2004/2005	Argentina	Olimpo	Bingo Bahía	bingo, casino	5	gambling
2004/2005	Argentina	Quilmes	Quilmes	beer	5	alcohol
2004/2005	Argentina	Racing Club de Avellaneda	Petrobras	oil refiner	5	others
2004/2005	Argentina	River Plate	Budweiser	beer	5	alcohol
2004/2005	Argentina	Rosario Central	Transatlántica	finacial services	5	others
2004/2005	Argentina	San Lorenzo	Cablevisión	cable tv	5	others
2004/2005	Argentina	Vélez Sarsfield			5	no_sponsor
2004	Brazil	Athletico Paranaense	Claro	telecommunications services	5	others
2004	Brazil	Atlético Mineiro	MRV Engenharia	construction company	5	others
2004	Brazil	Botafogo	Botafogo No Coração	self promotion	5	others
2004	Brazil	Corinthians	Pepsi	soft drink	5	unhealthy_food
2004	Brazil	Coritiba			5	no_sponsor
2004	Brazil	Criciúma	Carvão mineral	energy company	5	others
2004	Brazil	Cruzeiro	Siemens Mobile	mobile phones manufacturer	5	others
2004	Brazil	Figueirense	Fame	construction products for home	5	others
2004	Brazil	Flamengo	Lubrax	engine oil	5	others
2004	Brazil	Fluminense	Unimed	insurance company and medical work cooperative	5	others
2004	Brazil	Goiás	Novo Siena (Fiat)	car manufacturer	5	others
2004	Brazil	Grêmio	Banrisul	bank	5	others
2004	Brazil	Guarani FC	Medial Saúde	private health services and insurance	5	others
2004	Brazil	Internacional	Banrisul	bank	5	others
2004	Brazil	Juventude	Duroline	car brakes	5	others
2004	Brazil	Palmeiras	Pirelli	tyres	5	others
2004	Brazil	Paraná	Empalux	light bulbs, solar pannels	5	others
2004	Brazil	Paysandu	Big Ben	pharmacy chain	5	others
2004	Brazil	Ponte Preta	Lousano	electric cables and conductors	5	others
2004	Brazil	Santos	Bom Bril	household cleaning products	5	others
2004	Brazil	São Caetano	Consul	home appliances company	5	others
2004	Brazil	São Paulo	LG	electronic devices	5	others
2004	Brazil	Vasco da Gama			5	no_sponsor
2004	Brazil	Vitória	Sou Mas Vitória	self promotion	5	others
2004/2005	France	AC Ajaccio	Géant	hypermarket chain	5	others
2004/2005	France	AJ Auxerre	Playstation	video game console	5	others
2004/2005	France	AS Monaco	Fedcom	sulfur and fertilizers	5	others
2004/2005	France	Bordeaux	Motorola	mobile phones	5	others
2004/2005	France	Istres	Quest Provence	local authorities	5	others
2004/2005	France	Lille LOSC	Partouche Casinos	chain of hotels and casinos	5	gambling
2004/2005	France	Metz	Sollac	steel processing	5	others
2004/2005	France	Nantes	Paprec	waste management	5	others
2004/2005	France	Nice	Rica Lewis Jeans	clothing	5	others
2004/2005	France	Olympique Lyonnais	Renault Trucks	trucks manufacturer	5	others
2004/2005	France	Olympique Marseille	Neuf Cegetel	telecommuncations services	5	others
2004/2005	France	Paris Saint-Germain	Thomson	electronic devices	5	others
2004/2005	France	RC Lens	orange	telecommuncations services	5	others
2004/2005	France	SC Bastia	Pago	fresh juice	5	others
2004/2005	France	SM Caen	Isigny Sainte-Mère	dairy products, cheese	5	others
2004/2005	France	Saint-Étienne	Konica Minolta	copiers, laser printers	5	others
2004/2005	France	Sochaux	Esso	gas stations	5	others
2004/2005	France	Stade Rennais	Conforama	home furnishing retail stores	5	others
2004/2005	France	Strasbourg	Steelcase	furniture manufacturer	5	others
2004/2005	France	Toulouse	Nicopatch	nicotine replacement therapy	5	others
2004/2005	Spain	Albacete Balompié	QUI XOTE	anniversary of Don Quixote publication	5	others
2004/2005	Spain	Athletic Club			5	no_sponsor
2004/2005	Spain	Atlético Madrid	Colombia Pictures	movie company	5	others
2004/2005	Spain	Deportivo de La Coruña	Fadesa	real estate	5	others
2004/2005	Spain	Espanyol	Grup Tarradellas	real estate	5	others
2004/2005	Spain	FC Barcelona			5	no_sponsor
2004/2005	Spain	Getafe	Opción Centro de Ocio	shopping centre	5	others
2004/2005	Spain	Levante	MVA Seguros	insurance company	5	others
2004/2005	Spain	Málaga	Andalucia	tourism campaign	5	others
2004/2005	Spain	Numancia	Caja Duero	bank	5	others
2004/2005	Spain	Osasuna	Caja Navarra	bank	5	others
2004/2005	Spain	RCD Mallorca	Spanair	airline	5	others
2004/2005	Spain	Racing de Santander	OID	non-governmental organization	5	others
2004/2005	Spain	Real Betis	Andalucia	tourism campaign	5	others
2004/2005	Spain	Real Madrid	Siemens Mobile	mobile phones manufacturer	5	others
2004/2005	Spain	Real Sociedad	FIATC Seguros	insurance company	5	others
2004/2005	Spain	Real Zaragoza	Pikolin	mattresses	5	others
2004/2005	Spain	Sevilla FC	Font Lys	mineral water	5	others
2004/2005	Spain	Valencia	Toyota	car manufacturer	5	others
2004/2005	Spain	Villarreal	Aeroport Castello	airport	5	others
2004/2005	Netherlands	ADO Den Haag	Hommerson's casinos	casino	5	gambling
2004/2005	Netherlands	AZ Alkmaar	Frisia Financieringen	financial services	5	others
2004/2005	Netherlands	Ajax Amsterdam	ABN Amro	bank	5	others
2004/2005	Netherlands	De Graafschap	Schuurman Schoenen	schoes	5	others
2004/2005	Netherlands	Den Bosch	Isbw	online trainings	5	others
2004/2005	Netherlands	FC Utrecht	Amev	insurance	5	others
2004/2005	Netherlands	Feyenoord	Fortis INC.	energy	5	others
2004/2005	Netherlands	Groningen	Beaufort Prefab Skeletbouw	conctruction	5	others
2004/2005	Netherlands	Heerenveen	Unive	insurance	5	others
2004/2005	Netherlands	NAC Breda	Hyundai	cars	5	others
2004/2005	Netherlands	NEC Nijmegen	Neovo	electtronicts	5	others
2004/2005	Netherlands	PSV	Philips	electronicts	5	others
2004/2005	Netherlands	RBC Roosendaal	Keukenmaxx	furniture	5	others
2004/2005	Netherlands	Roda JC	Energieleverancier Eneco	energy	5	others
2004/2005	Netherlands	Twente	Menziz	health incurance	5	others
2004/2005	Netherlands	Vitesse	Afab	financial services	5	others
2004/2005	Netherlands	Waalwijk	Mandemakers Keukens	kitchen furniture	5	others
2004/2005	Netherlands	Willem II	Interpolis	insurance	5	others
2004/2005	Poland	Amica Wronki	Amica	home appliances	5	others
2004/2005	Poland	Cracovia	Comarch	IT company	5	others
2004/2005	Poland	Dyskobolia Grodzisk Wielkopolski	Groclin	car equipment, seats	5	others
2004/2005	Poland	GKS Katowice	Dospel	ventilation systems	5	others
2004/2005	Poland	Górnik Łęczna	Lubelski Węgiel "Bogdanka" S.A.	coal mine	5	others
2004/2005	Poland	Górnik Zabrze	Expekt.com	sports betting	5	gambling
2004/2005	Poland	Lech Poznań	Mróz	processed meat	5	others
2004/2005	Poland	Legia Warszawa	Królewskie	beer	5	alcohol
2004/2005	Poland	Odra Wodzisław Śląski	Largo Trade	oil and gas distributor	5	others
2004/2005	Poland	Pogoń Szczecin	Bosman	beer	5	alcohol
2004/2005	Poland	Polonia Warszawa	Media 5	TV and radio commercials	5	others
2004/2005	Poland	Wisła Kraków	Era	telecommunications services	5	others
2004/2005	Poland	Wisła Płock	Orlen	oil refiner and gas stations	5	others
2004/2005	Poland	Zagłębie Lubin	KGHM	copper and silver producer	5	others
2004/2005	Germany	1. FC Kaiserslautern	Deutsche Vermögensberatung	Insurance company	5	others
2004/2005	Germany	Arminia Bielefeld	Krombacher	beer	5	alcohol
2004/2005	Germany	Bayer 04 Leverkusen	RWE	electricity company	5	others
2004/2005	Germany	Bayern München	T-Mobile	telecommunaction services	5	others
2004/2005	Germany	Borussia Dortmund	E.ON	electricity company	5	others
2004/2005	Germany	Borussia Mönchengladbach	Jever	beer	5	alcohol
2004/2005	Germany	Hamburger SV	ADIG Investment	investment fund	5	others
2004/2005	Germany	Hannover 96	TUI	travel agency	5	others
2004/2005	Germany	Hansa Rostock	Vita Cola	sweet beverage drink	5	unhealthy_food
2004/2005	Germany	Hertha BSC	Arcor	telecommunication services	5	others
2004/2005	Germany	Mainz	DBV-Winterthur Holding	Insurance company	5	others
2004/2005	Germany	Nürnberg	Mister-Lady Jeans	online clothing store	5	others
2004/2005	Germany	SC Freiburg	Suzuki Automobile	car, motorcycle manufacturer	5	others
2004/2005	Germany	Schalke 04	Victoria Versicherungen	Insurance company	5	others
2004/2005	Germany	VfB Stuttgart	Debitel	telecommunication services	5	others
2004/2005	Germany	VfL Bochum	DWS Investments	asset management company	5	others
2004/2005	Germany	VfL Wolfsburg	Volkswagen (GTI)	car manufacturer	5	others
2004/2005	Germany	Werder Bremen	KiK	clothing discount store	5	others
2004	USA	Chicago Fire	-	-	5	no_sponsor
2004	USA	Colorado Rapids	-	-	5	no_sponsor
2004	USA	Columbus Crew	-	-	5	no_sponsor
2004	USA	D.C. United	-	-	5	no_sponsor
2004	USA	FC Dallas	-	-	5	no_sponsor
2004	USA	LA Galaxy	-	-	5	no_sponsor
2004	USA	MLS ALL- Stars	-	-	5	no_sponsor
2004	USA	New England Revolution	-	-	5	no_sponsor
2004	USA	New York Red Bulls	-	-	5	no_sponsor
2004	USA	San Jose Earthquakes	-	-	5	no_sponsor
2004	USA	Sporting Kansas City	-	-	5	no_sponsor
2004/2005	England	Arsenal FC	O2	internet	5	others
2004/2005	England	Aston Villa	DWS Group	investment firm	5	others
2004/2005	England	Birmingham City	Flybe	airline	5	others
2004/2005	England	Blackburn Rovers	HSA	saving account	5	others
2004/2005	England	Charlton Athletic	AllSports	sports surfaces and athletic equipment	5	others
2004/2005	England	Chelsea FC	Fly Emirates	airline	5	others
2004/2005	England	Crystal Palace	Churchill Group	investment firm	5	others
2004/2005	England	Everton	Chang beer	beer	5	alcohol
2004/2005	England	Fulham	Dabs.com	IT technology	5	others
2004/2005	England	Liverpool FC	Carlsberg	beer	5	alcohol
2004/2005	England	Manchester City	Thomas Cook	airline	5	others
2004/2005	England	Manchester United	Vodafone	telecommunication services	5	others
2004/2005	England	Middlesbrough	888.com	online casino, sports betting company	5	gambling
2004/2005	England	Norwich City	Proton Holdings	cars	5	others
2004/2005	England	Portsmouth	Ty	products for children	5	others
2004/2005	England	Southampton	Friends Provident	bank	5	others
2004/2005	England	Tottenham Hotspur	Thomson	travel angency	5	others
2004/2005	England	West Bromwich Albion	Tmobile	telecommunication services	5	others
2004/2005	Italy	AC Milan	Opel	car manufacturer	5	others
2004/2005	Italy	AS Livorno	Gruppo Carige	bank and insurance company	5	others
2004/2005	Italy	AS Roma	Mazda	car manufacturer	5	others
2004/2005	Italy	Atalanta	Promatech	machine manufacturing	5	others
2004/2005	Italy	Bologna	Amica Chips	snacks	5	unhealthy_food
2004/2005	Italy	Brescia	Banca Lombarda	bank	5	others
2004/2005	Italy	Cagliari Calcio	Terra Sarda	tourism campaign	5	others
2004/2005	Italy	Chievo	Paluani	snacks, biscuit	5	unhealthy_food
2004/2005	Italy	Fiorentina	Toyota	car manufacturer	5	others
2004/2005	Italy	Inter Milan	Pirelli	tyres	5	others
2004/2005	Italy	Juventus	Sky Sport Italia	TV broadcasting	5	others
2004/2005	Italy	Lazio	Parmacotto	packed meat, sausages	5	others
2004/2005	Italy	Lecce	Salento d'amare	tourism campaign	5	others
2004/2005	Italy	Messina	caffe Miscela D'oro	coffee	5	others
2004/2005	Italy	Palermo	Provincia Di Palermo	tourism campaign	5	others
2004/2005	Italy	Parma	Champion	clothing	5	others
2004/2005	Italy	Reggina	Gicos	wholesale, import/export	5	others
2004/2005	Italy	Sampdoria	ERG	electricity company	5	others
2004/2005	Italy	Siena	Banca Monte Paschi	bank	5	others
2004/2005	Italy	Udinese	KIA	car manufacturer	5	others
2005/2006	Argentina	Argentinos Juniors	Liderar Seguros	insurance company	6	others
2005/2006	Argentina	Arsenal de Sarandí	Liderar Seguros	insurance company	6	others
2005/2006	Argentina	Banfield	Codere	bingo, casino, online gambling	6	gambling
2005/2006	Argentina	Boca Juniors	Megatone	home appliance store chain	6	others
2005/2006	Argentina	CA Lanús	Bingo Royal	bingo, casino	6	gambling
2005/2006	Argentina	Colón de Santa Fe	Flecha Bus	bus transportation company	6	others
2005/2006	Argentina	Estudiantes	Bieckert	beer	6	alcohol
2005/2006	Argentina	Gimnasia y Esgrima La Plata	Medical Hair	hair treatment	6	others
2005/2006	Argentina	Gimnasia y Esgrima de Jujuy	Refinor	gas stations	6	others
2005/2006	Argentina	Independiente	Forjar Salud	private health care	6	others
2005/2006	Argentina	Instituto	Colorín	wall paints	6	others
2005/2006	Argentina	Newell's Old Boys	Paladini	sausages, meat	6	others
2005/2006	Argentina	Olimpo	Bingo Bahía	bingo, casino	6	gambling
2005/2006	Argentina	Quilmes	Quilmes	beer	6	alcohol
2005/2006	Argentina	Racing Club de Avellaneda	Petrobras	oil refiner	6	others
2005/2006	Argentina	River Plate	Budweiser	beer	6	alcohol
2005/2006	Argentina	Rosario Central	Paladini	sausages, meat	6	others
2005/2006	Argentina	San Lorenzo	Radio Corporation of America	electronics devices	6	others
2005/2006	Argentina	Tiro Federal	Climafin Buenos Aires	finacial services	6	others
2005/2006	Argentina	Vélez Sarsfield	Pirelli	tyres	6	others
2005	Brazil	Athletico Paranaense	Kyocera	printers	6	others
2005	Brazil	Atlético Mineiro	MRV Engenharia	construction company	6	others
2005	Brazil	Botafogo	SuperGasbras	gas and energy company	6	others
2005	Brazil	Brasilense	Banco de Brasilia	bank	6	others
2005	Brazil	Corinthians	Samsung	electronic devices	6	others
2005	Brazil	Coritiba	Claro	telecommunications services	6	others
2005	Brazil	Cruzeiro	Siemens	home appliances	6	others
2005	Brazil	Figueirense	Fame	construction products for home	6	others
2005	Brazil	Flamengo	Lubrax	engine oil	6	others
2005	Brazil	Fluminense	Unimed	insurance company and medical work cooperative	6	others
2005	Brazil	Fortaleza	Muriel	cosmetics	6	others
2005	Brazil	Goiás	Novo Marea (Fiat)	car manufacturer	6	others
2005	Brazil	Internacional	Banrisul	bank	6	others
2005	Brazil	Juventude	Videolar	DVDs, CDs, VHS, movie tapes	6	others
2005	Brazil	Palmeiras	Pirelli	tyres	6	others
2005	Brazil	Paraná	Paraná Banco	bank	6	others
2005	Brazil	Paysandu	Muriel	cosmetics	6	others
2005	Brazil	Ponte Preta	Paulistão	supermarkets chain	6	others
2005	Brazil	Santos	Panasonic	electronic devices	6	others
2005	Brazil	São Caetano	Consul	home appliances company	6	others
2005	Brazil	São Paulo	LG	electronic devices	6	others
2005	Brazil	Vasco da Gama			6	no_sponsor
2005/2006	France	AC Ajaccio	Géant	hypermarket chain	6	others
2005/2006	France	AJ Auxerre	Playstation	video game console	6	others
2005/2006	France	AS Monaco	Fedcom	sulfur and fertilizers	6	others
2005/2006	France	AS Nancy-Lorraine	Odalys Vacances	hotel booking website	6	others
2005/2006	France	Bordeaux	Motorola	mobile phones	6	others
2005/2006	France	Estac Troyes	Baguépi	chain of bakeries	6	others
2005/2006	France	Le Mans	Le Gaulois	processed food, meat	6	unhealthy_food
2005/2006	France	Lille LOSC	Partouche Casinos	chain of hotels and casinos	6	gambling
2005/2006	France	Metz	Arcelor	steel processing	6	others
2005/2006	France	Nantes	Synergie	job agency	6	others
2005/2006	France	Nice	Rica Lewis Jeans	clothing	6	others
2005/2006	France	Olympique Lyonnais	Renault Trucks	trucks manufacturer	6	others
2005/2006	France	Olympique Marseille	Neuf Cegetel	telecommuncations services	6	others
2005/2006	France	Paris Saint-Germain	Thomson	electronic devices	6	others
2005/2006	France	RC Lens	orange	telecommuncations services	6	others
2005/2006	France	Saint-Étienne	Konica Minolta	copiers, laser printers	6	others
2005/2006	France	Sochaux	Esso	gas stations	6	others
2005/2006	France	Stade Rennais	Airness	shoes	6	others
2005/2006	France	Strasbourg	Steelcase	furniture manufacturer	6	others
2005/2006	France	Toulouse	Nicopatch	nicotine replacement therapy	6	others
2005/2006	Spain	Athletic Club			6	no_sponsor
2005/2006	Spain	Atlético Madrid	KIA	car manufacturer	6	others
2005/2006	Spain	Celta Vigo	Citroën	car manufacturer	6	others
2005/2006	Spain	Cádiz	La Caja San Fernando	savings bank	6	others
2005/2006	Spain	Deportivo Alavés	Stevenson.com	electronical appliances	6	others
2005/2006	Spain	Deportivo de La Coruña	Fadesa	real estate	6	others
2005/2006	Spain	Espanyol	Grup Tarradellas	real estate	6	others
2005/2006	Spain	FC Barcelona			6	no_sponsor
2005/2006	Spain	Getafe	PSG	construction company	6	others
2005/2006	Spain	Málaga	Andalucia	tourism campaign	6	others
2005/2006	Spain	Osasuna	Caja Navarra	bank	6	others
2005/2006	Spain	RCD Mallorca	Viajes Iberia	travel agency	6	others
2005/2006	Spain	Racing de Santander	Cantabria	tourism campaign	6	others
2005/2006	Spain	Real Betis	Andalucia	tourism campaign	6	others
2005/2006	Spain	Real Madrid	Siemens	electronical appliances	6	others
2005/2006	Spain	Real Sociedad	FIATC Seguros	insurance company	6	others
2005/2006	Spain	Real Zaragoza	EXPO ZARAGOZA 2008	expo event	6	others
2005/2006	Spain	Sevilla FC	Stevenson.com	electronical appliances	6	others
2005/2006	Spain	Valencia	Toyota	car manufacturer	6	others
2005/2006	Spain	Villarreal	Aeroport Castello	airport	6	others
2005/2006	Netherlands	ADO Den Haag	DSW	insurance	6	others
2005/2006	Netherlands	AZ Alkmaar	DSB Bank	bank	6	others
2005/2006	Netherlands	Ajax Amsterdam	ABN Amro	bank	6	others
2005/2006	Netherlands	FC Utrecht	Phanos	building and construction materials	6	others
2005/2006	Netherlands	Feyenoord	Fortis INC.	energy	6	others
2005/2006	Netherlands	Groningen	Beaufort Prefab Skeletbouw	conctruction	6	others
2005/2006	Netherlands	Heerenveen	Unive	insurance	6	others
2005/2006	Netherlands	Heracles Almelo	TenCate	textille products	6	others
2005/2006	Netherlands	NAC Breda	Sunweb	travel agency	6	others
2005/2006	Netherlands	NEC Nijmegen	Telfort	telecommunication	6	others
2005/2006	Netherlands	PSV	Philips	electronicts	6	others
2005/2006	Netherlands	RBC Roosendaal	Vacansoleil	camping place	6	others
2005/2006	Netherlands	Roda JC	Beaphar	products for pets	6	others
2005/2006	Netherlands	Sparta Rotterdam	Graydon	financial services	6	others
2005/2006	Netherlands	Twente	Tui	travel agency	6	others
2005/2006	Netherlands	Vitesse	Afab	financial services	6	others
2005/2006	Netherlands	Waalwijk	Mandemakers Keukens	kitchen furniture	6	others
2005/2006	Netherlands	Willem II	Interpolis	insurance	6	others
2005/2006	Poland	Amica Wronki	Amica	home appliances	6	others
2005/2006	Poland	Arka Gdynia	Prokom Software	IT company	6	others
2005/2006	Poland	Cracovia	Comarch	IT company	6	others
2005/2006	Poland	Dyskobolia Grodzisk Wielkopolski	Groclin	car equipment, seats	6	others
2005/2006	Poland	GKS Bełchatów	BOT KWB "Bełchatów"	coal mine	6	others
2005/2006	Poland	Górnik Łęczna	Lubelski Węgiel "Bogdanka" S.A.	coal mine	6	others
2005/2006	Poland	Górnik Zabrze	Blachy Pruszyński	roofing	6	others
2005/2006	Poland	Korona Kielce	Kolporter	press distributor	6	others
2005/2006	Poland	Lech Poznań	Mróz	processed meat	6	others
2005/2006	Poland	Legia Warszawa	Królewskie	beer	6	alcohol
2005/2006	Poland	Odra Wodzisław Śląski	Rojek Decor	home decorations and accesories	6	others
2005/2006	Poland	Pogoń Szczecin	Bosman	beer	6	alcohol
2005/2006	Poland	Polonia Warszawa	J.W. Construction Holding	residential developer	6	others
2005/2006	Poland	Wisła Kraków	Tyskie	beer	6	alcohol
2005/2006	Poland	Wisła Płock	Orlen	oil refiner and gas stations	6	others
2005/2006	Poland	Zagłębie Lubin	KGHM	copper and silver producer	6	others
2005/2006	Germany	1. FC Kaiserslautern	Deutsche Vermögensberatung	Insurance company	6	others
2005/2006	Germany	1. FC Köln	Gerling	Insurance company	6	others
2005/2006	Germany	Arminia Bielefeld	Krombacher	beer	6	alcohol
2005/2006	Germany	Bayer 04 Leverkusen	AVANZA (RWE)	electricity company	6	others
2005/2006	Germany	Bayern München	T-Mobile	telecommunaction services	6	others
2005/2006	Germany	Borussia Dortmund	E.ON	electricity company	6	others
2005/2006	Germany	Borussia Mönchengladbach	KYOCERA	electronics manufacture	6	others
2005/2006	Germany	Duisburg	ICELINE	fashion company	6	others
2005/2006	Germany	Eintracht Frankfurt	Fraport	transport company	6	others
2005/2006	Germany	Hamburger SV	ADIG Investment	investment fund	6	others
2005/2006	Germany	Hannover 96	TUI	travel agency	6	others
2005/2006	Germany	Hertha BSC	Arcor	telecommunaction services	6	others
2005/2006	Germany	Mainz	DBV-Winterthur Holding	Insurance company	6	others
2005/2006	Germany	Nürnberg	Mister-Lady Jeans	online clothing store	6	others
2005/2006	Germany	Schalke 04	Victoria Versicherungen	Insurance company	6	others
2005/2006	Germany	VfB Stuttgart	EnBW	electricity company	6	others
2005/2006	Germany	VfL Wolfsburg	Volkswagen (GTI)	car manufacturer	6	others
2005/2006	Germany	Werder Bremen	KiK	clothing discount store	6	others
2005	USA	Chicago Fire	-	-	6	no_sponsor
2005	USA	Chivas USA	-	-	6	no_sponsor
2005	USA	Colorado Rapids	-	-	6	no_sponsor
2005	USA	Columbus Crew	-	-	6	no_sponsor
2005	USA	D.C. United	-	-	6	no_sponsor
2005	USA	FC Dallas	-	-	6	no_sponsor
2005	USA	LA Galaxy	-	-	6	no_sponsor
2005	USA	MLS ALL- Stars	-	-	6	no_sponsor
2005	USA	New England Revolution	-	-	6	no_sponsor
2005	USA	New York Red Bulls	-	-	6	no_sponsor
2005	USA	Real Salt Lake	-	-	6	no_sponsor
2005	USA	San Jose Earthquakes	-	-	6	no_sponsor
2005	USA	Sporting Kansas City	-	-	6	no_sponsor
2005/2006	England	Arsenal FC	O2	internet	6	others
2005/2006	England	Aston Villa	DWS Group	investment firm	6	others
2005/2006	England	Birmingham City	Flybe	airline	6	others
2005/2006	England	Blackburn Rovers	Lonsdale	fashion	6	others
2005/2006	England	Bolton Wanderers	Reebok	sport fashion	6	others
2005/2006	England	Charlton Athletic	Llanera	developer	6	others
2005/2006	England	Chelsea FC	Samsung	electronicts	6	others
2005/2006	England	Everton	Chang beer	beer	6	alcohol
2005/2006	England	Fulham	Pipex	internet	6	others
2005/2006	England	Liverpool FC	Carlsberg	beer	6	alcohol
2005/2006	England	Manchester City	Thomas Cook	airline	6	others
2005/2006	England	Manchester United	Vodafone	telecommunication services	6	others
2005/2006	England	Middlesbrough	888.com	online casino, sports betting company	6	gambling
2005/2006	England	Newcastle United	Northern Rock	bank	6	others
2005/2006	England	Portsmouth	OKI	printers, telecommunication equipment	6	others
2005/2006	England	Sunderland	Reg Vardy	band	6	others
2005/2006	England	Tottenham Hotspur	Thomson	travel angency	6	others
2005/2006	England	West Bromwich Albion	Tmobile	telecommunication services	6	others
2005/2006	England	West Ham	Jobserve	job listings website	6	others
2005/2006	Italy	AC Milan	Opel	car manufacturer	6	others
2005/2006	Italy	ACD Treviso	Segafredo Zanetti	coffee	6	others
2005/2006	Italy	AS Livorno	Gruppo Carige	bank and insurance company	6	others
2005/2006	Italy	AS Roma	Banca Italease	finance leasing	6	others
2005/2006	Italy	Ascoli	Gaudi Jeans & Style	clothing	6	others
2005/2006	Italy	Cagliari Calcio	Tierra Sarda	tourism campaign	6	others
2005/2006	Italy	Chievo	Banca Popolare Di Verona	bank	6	others
2005/2006	Italy	Empoli	Frutta	vegetables and fruit wholesale	6	others
2005/2006	Italy	Fiorentina	Toyota	car manufacturer	6	others
2005/2006	Italy	Inter Milan	Pirelli	tyres	6	others
2005/2006	Italy	Juventus	Tamoil	gas stations	6	others
2005/2006	Italy	Lazio	INA Assitalia	insurance company	6	others
2005/2006	Italy	Lecce	Salento d'amare	tourism campaign	6	others
2005/2006	Italy	Messina	caffe Miscela D'oro	coffee	6	others
2005/2006	Italy	Palermo	Provincia Di Palermo	tourism campaign	6	others
2005/2006	Italy	Parma	Tecnocasa	real estate	6	others
2005/2006	Italy	Reggina	Gicos	wholesale, import/export	6	others
2005/2006	Italy	Sampdoria	ERG	electricity company	6	others
2005/2006	Italy	Siena	Banca Monte Paschi	bank	6	others
2005/2006	Italy	Udinese	KIA	car manufacturer	6	others
2006/2007	Argentina	Argentinos Juniors	Liderar Seguros	insurance company	7	others
2006/2007	Argentina	Arsenal de Sarandí	Liderar Seguros	insurance company	7	others
2006/2007	Argentina	Banfield	Codere	bingo, casino, online gambling	7	gambling
2006/2007	Argentina	Belgrano	Tersuave	wall paints	7	others
2006/2007	Argentina	Boca Juniors	Megatone	home appliance store chain	7	others
2006/2007	Argentina	CA Lanús	Bingo Royal	bingo, casino	7	gambling
2006/2007	Argentina	CA Nueva Chicago	La Nueva Seguros	insurance company	7	others
2006/2007	Argentina	Colón de Santa Fe	Flecha Bus	bus transportation company	7	others
2006/2007	Argentina	Estudiantes	Bieckert	beer	7	alcohol
2006/2007	Argentina	Gimnasia y Esgrima La Plata	Crown Mustang	audio speakers	7	others
2006/2007	Argentina	Gimnasia y Esgrima de Jujuy	Refinor	gas stations	7	others
2006/2007	Argentina	Godoy Cruz	Casino de Mendoza	casino	7	gambling
2006/2007	Argentina	Independiente	Grupo Márquez	home appliance store chain	7	others
2006/2007	Argentina	Newell's Old Boys	Paladini	sausages, meat	7	others
2006/2007	Argentina	Quilmes	Quilmes	beer	7	alcohol
2006/2007	Argentina	Racing Club de Avellaneda	Petrobras	oil refiner	7	others
2006/2007	Argentina	River Plate	Budweiser	beer	7	alcohol
2006/2007	Argentina	Rosario Central	Paladini	sausages, meat	7	others
2006/2007	Argentina	San Lorenzo	Radio Corporation of America	electronics devices	7	others
2006/2007	Argentina	Vélez Sarsfield	Pirelli	tyres	7	others
2006	Brazil	Athletico Paranaense	Kyocera	printers	7	others
2006	Brazil	Botafogo	SuperGasbras	gas and energy company	7	others
2006	Brazil	Corinthians	Samsung	electronic devices	7	others
2006	Brazil	Cruzeiro	Xerox	printers	7	others
2006	Brazil	Figueirense	Taschibra	light bulbs, lamps, electrical accesories	7	others
2006	Brazil	Flamengo	Petrobras	oil refiner	7	others
2006	Brazil	Fluminense	Unimed	insurance company and medical work cooperative	7	others
2006	Brazil	Fortaleza	Santana Textiles	textile, fabric manufacturer	7	others
2006	Brazil	Goiás	Fiat Idea (Fiat)	car manufacturer	7	others
2006	Brazil	Grêmio	Banrisul	bank	7	others
2006	Brazil	Internacional	Banrisul	bank	7	others
2006	Brazil	Juventude	Rodoil	gas stations chain	7	others
2006	Brazil	Palmeiras	Pirelli	tyres	7	others
2006	Brazil	Paraná	Multi Farma	pharmacy chain	7	others
2006	Brazil	Ponte Preta	CNA	language school	7	others
2006	Brazil	Santa Cruz	Minas Gás	gas supplier company	7	others
2006	Brazil	Santos	Panasonic	electronic devices	7	others
2006	Brazil	São Caetano	Consul	home appliances company	7	others
2006	Brazil	São Paulo	LG	electronic devices	7	others
2006	Brazil	Vasco da Gama			7	no_sponsor
2006/2007	France	AJ Auxerre	Playstation	video game console	7	others
2006/2007	France	AS Monaco	Fight Aids Monaco	health chairty organization	7	others
2006/2007	France	AS Nancy-Lorraine	Odalys Vacances	hotel booking website	7	others
2006/2007	France	Bordeaux	KIA	car manufacturer	7	others
2006/2007	France	Estac Troyes	Baguépi	chain of bakeries	7	others
2006/2007	France	Le Mans	Le Gaulois	processed food, meat	7	unhealthy_food
2006/2007	France	Lille LOSC	Partouche Casinos	chain of hotels and casinos	7	gambling
2006/2007	France	Lorient	La Trinitaine	bicuits, sweet snacks	7	unhealthy_food
2006/2007	France	Nantes	Synergie	job agency	7	others
2006/2007	France	Nice	Rica Lewis Jeans	clothing	7	others
2006/2007	France	Olympique Lyonnais	Novotel	hotel chain	7	others
2006/2007	France	Olympique Marseille	Neuf Cegetel	telecommuncations services	7	others
2006/2007	France	Paris Saint-Germain	Fly Emirates	airline	7	others
2006/2007	France	RC Lens	LG	electronic appliances	7	others
2006/2007	France	Saint-Étienne	Konica Minolta	copiers, laser printers	7	others
2006/2007	France	Sedan	Invicta	fireplaces	7	others
2006/2007	France	Sochaux	ESSO Ultron	engine oil	7	others
2006/2007	France	Stade Rennais	Samsic Proprete	cleaning company	7	others
2006/2007	France	Toulouse	888.com	online casino	7	gambling
2006/2007	France	Valenciennes	Sita/Suez	waste management company	7	others
2006/2007	Spain	Athletic Club			7	no_sponsor
2006/2007	Spain	Atlético Madrid	KIA	car manufacturer	7	others
2006/2007	Spain	Celta Vigo	Citroën	car manufacturer	7	others
2006/2007	Spain	Deportivo de La Coruña	Fadesa	real estate	7	others
2006/2007	Spain	Espanyol	QUAT	industrial services	7	others
2006/2007	Spain	FC Barcelona	Unicef	United Nations Children's Fund	7	others
2006/2007	Spain	Getafe	Grupo Galco	construction company	7	others
2006/2007	Spain	Gimnàstic de Tarragona	Tarragona	tourism campaign	7	others
2006/2007	Spain	Levante	Comunitat Valenciana	local authorities	7	others
2006/2007	Spain	Osasuna	Resatura	real estate	7	others
2006/2007	Spain	RCD Mallorca	Viajes Iberia	travel agency	7	others
2006/2007	Spain	Racing de Santander	Santander Ciudad Excelente	tourism campaign	7	others
2006/2007	Spain	Real Betis	Andalucia	tourism campaign	7	others
2006/2007	Spain	Real Madrid	BENQ SIEMENS	mobile phones manufacturer	7	others
2006/2007	Spain	Real Sociedad	FIATC Seguros	insurance company	7	others
2006/2007	Spain	Real Zaragoza	EXPO ZARAGOZA 2008	expo event	7	others
2006/2007	Spain	Recreativo de Huelva	Cepsa	oil and gas company	7	others
2006/2007	Spain	Sevilla FC	888.com	online casino	7	gambling
2006/2007	Spain	Valencia	Toyota	car manufacturer	7	others
2006/2007	Spain	Villarreal	Aeroport Castello	airport	7	others
2006/2007	Netherlands	ADO Den Haag	DSW	insurance	7	others
2006/2007	Netherlands	AZ Alkmaar	DSB Bank	bank	7	others
2006/2007	Netherlands	Ajax Amsterdam	ABN Amro	bank	7	others
2006/2007	Netherlands	Excelsior Rotterdam	DSW Bank	bank	7	others
2006/2007	Netherlands	FC Utrecht	Phanos	building and construction materials	7	others
2006/2007	Netherlands	Feyenoord	Fortis INC.	energy	7	others
2006/2007	Netherlands	Groningen	Beaufort Prefab Skeletbouw	conctruction	7	others
2006/2007	Netherlands	Heerenveen	Unive	insurance	7	others
2006/2007	Netherlands	Heracles Almelo	TenCate	textille products	7	others
2006/2007	Netherlands	NAC Breda	Sunweb	travel agency	7	others
2006/2007	Netherlands	NEC Nijmegen	Jiba	travel agency	7	others
2006/2007	Netherlands	PSV	Philips	electronicts	7	others
2006/2007	Netherlands	RBC Roosendaal	Vacansoleil	camping place	7	others
2006/2007	Netherlands	Roda JC	Beaphar	products for pets	7	others
2006/2007	Netherlands	Sparta Rotterdam	Graydon	financial services	7	others
2006/2007	Netherlands	Twente	Tui	travel agency	7	others
2006/2007	Netherlands	Vitesse	Afab	financial services	7	others
2006/2007	Netherlands	Waalwijk	Mandemakers Keukens	kitchen furniture	7	others
2006/2007	Netherlands	Willem II	Interpolis	insurance	7	others
2006/2007	Poland	Arka Gdynia	Prokom Software	IT company	7	others
2006/2007	Poland	Cracovia	Comarch	IT company	7	others
2006/2007	Poland	Dyskobolia Grodzisk Wielkopolski	Altax	wood protection paints and oils	7	others
2006/2007	Poland	GKS Bełchatów	BOT KWB "Bełchatów"	coal mine	7	others
2006/2007	Poland	Górnik Łęczna	Lubelski Węgiel "Bogdanka" S.A.	coal mine	7	others
2006/2007	Poland	Górnik Zabrze	Karpackie	beer	7	alcohol
2006/2007	Poland	Korona Kielce	Kolporter	press distributor	7	others
2006/2007	Poland	Lech Poznań	Remes	hotel	7	others
2006/2007	Poland	Legia Warszawa	Królewskie	beer	7	alcohol
2006/2007	Poland	ŁKS Łódź	NCC	construction company	7	others
2006/2007	Poland	Odra Wodzisław Śląski	Rojek Decor	home decorations and accesories	7	others
2006/2007	Poland	Pogoń Szczecin	Bosman	beer	7	alcohol
2006/2007	Poland	Widzew Łódź	Harnaś	beer	7	alcohol
2006/2007	Poland	Wisła Kraków	Tyskie	beer	7	alcohol
2006/2007	Poland	Wisła Płock	Orlen	oil refiner and gas stations	7	others
2006/2007	Poland	Zagłębie Lubin	KGHM	copper and silver producer	7	others
2006/2007	Germany	Alemannia Aachen	Aachen Münchener	Insurance company	7	others
2006/2007	Germany	Arminia Bielefeld	Krombacher	beer	7	alcohol
2006/2007	Germany	Bayer 04 Leverkusen	AVANZA (RWE)	electricity company	7	others
2006/2007	Germany	Bayern München	T-Mobile	telecommunaction services	7	others
2006/2007	Germany	Borussia Dortmund	?	?	7	no_sponsor
2006/2007	Germany	Borussia Mönchengladbach	KYOCERA	electronics manufacture	7	others
2006/2007	Germany	Eintracht Frankfurt	Fraport	transport company	7	others
2006/2007	Germany	Energie Cottbus	envia Therm	green energy company	7	others
2006/2007	Germany	Hamburger SV	Emirates	airline company	7	others
2006/2007	Germany	Hannover 96	TUI	travel agency	7	others
2006/2007	Germany	Hertha BSC	Deutsche Bahn	railway company	7	others
2006/2007	Germany	Mainz	DBV-Winterthur Holding	Insurance company	7	others
2006/2007	Germany	Nürnberg	Mister-Lady Jeans	online clothing store	7	others
2006/2007	Germany	Schalke 04	Victoria Versicherungen	Insurance company	7	others
2006/2007	Germany	VfB Stuttgart	EnBW	electricity company	7	others
2006/2007	Germany	VfL Bochum	DWS Investments	asset management company	7	others
2006/2007	Germany	VfL Wolfsburg	Volkswagen (GTI)	car manufacturer	7	others
2006/2007	Germany	Werder Bremen	Bwin Interactive Entertainment AG	sports betting company	7	gambling
2006	USA	Chicago Fire	-	-	7	no_sponsor
2006	USA	Chivas USA	-	-	7	no_sponsor
2006	USA	Colorado Rapids	-	-	7	no_sponsor
2006	USA	Columbus Crew	-	-	7	no_sponsor
2006	USA	D.C. United	-	-	7	no_sponsor
2006	USA	FC Dallas	-	-	7	no_sponsor
2006	USA	Houston Dynamo	-	-	7	no_sponsor
2006	USA	LA Galaxy	-	-	7	no_sponsor
2006	USA	MLS ALL- Stars	-	-	7	no_sponsor
2006	USA	New England Revolution	-	-	7	no_sponsor
2006	USA	New York Red Bulls	Redbull	sweet energy drink	7	unhealthy_food
2006	USA	Real Salt Lake	-	-	7	no_sponsor
2006	USA	San Jose Earthquakes	-	-	7	no_sponsor
2006	USA	Sporting Kansas City	-	-	7	no_sponsor
2006/2007	England	Arsenal FC	Fly Emirates	airline	7	others
2006/2007	England	Aston Villa	32Red.com	online casino	7	gambling
2006/2007	England	Blackburn Rovers	BET24	sport betting company	7	gambling
2006/2007	England	Bolton Wanderers	Reebok	sport fashion	7	others
2006/2007	England	Charlton Athletic	Llanera	developer	7	others
2006/2007	England	Chelsea FC	Samsung	electronicts	7	others
2006/2007	England	Everton	Chang beer	beer	7	alcohol
2006/2007	England	Fulham	Pipex	internet	7	others
2006/2007	England	Liverpool FC	Carlsberg	beer	7	alcohol
2006/2007	England	Manchester City	Thomas Cook	airline	7	others
2006/2007	England	Manchester United	AIG Group	insurance	7	others
2006/2007	England	Middlesbrough	888.com	online casino, sports betting company	7	gambling
2006/2007	England	Newcastle United	Northern Rock	bank	7	others
2006/2007	England	Portsmouth	OKI	printers, telecommunication equipment	7	others
2006/2007	England	Reading	Kyocera group	electronicts	7	others
2006/2007	England	Sheffield United	Capital One	financial products and services	7	others
2006/2007	England	Tottenham Hotspur	Mansion	gaming and entertainment	7	others
2006/2007	England	Watford	Loans.co.uk	loans and mortages	7	others
2006/2007	England	West Ham	Jobserve	job listings website	7	others
2006/2007	England	Wigan Athletic	JJB Sports	fashion	7	others
2006/2007	Italy	AC Milan	Bwin	sports betting	7	gambling
2006/2007	Italy	AS Livorno	Gruppo Carige	bank and insurance company	7	others
2006/2007	Italy	AS Roma			7	no_sponsor
2006/2007	Italy	Ascoli	Pompea	women underwear	7	others
2006/2007	Italy	Atalanta	Sit-in Sport	artifical grass	7	others
2006/2007	Italy	Cagliari Calcio	Tiscali	telecommunications company	7	others
2006/2007	Italy	Catania	Energia Siciliana	gas stations	7	others
2006/2007	Italy	Chievo	Banca Popolare Di Verona	bank	7	others
2006/2007	Italy	Empoli	Frutta	vegetables and fruit wholesale	7	others
2006/2007	Italy	Fiorentina	Toyota	car manufacturer	7	others
2006/2007	Italy	Inter Milan	Pirelli	tyres	7	others
2006/2007	Italy	Lazio	INA Assitalia	insurance company	7	others
2006/2007	Italy	Messina	Air Malta	airline company	7	others
2006/2007	Italy	Palermo	Mandi - Provincia di Palermo	tourism campaign	7	others
2006/2007	Italy	Parma	Gimoka	coffee	7	others
2006/2007	Italy	Reggina	Gicos	wholesale, import/export	7	others
2006/2007	Italy	Sampdoria	ERG	electricity company	7	others
2006/2007	Italy	Siena	Banca Monte Paschi	bank	7	others
2006/2007	Italy	Torino	Reale Mutua	insurance company	7	others
2006/2007	Italy	Udinese	Gaudi Jeans & Style	clothing	7	others
2007/2008	Argentina	Argentinos Juniors	Liderar Seguros	insurance company	8	others
2007/2008	Argentina	Arsenal de Sarandí	Liderar Seguros	insurance company	8	others
2007/2008	Argentina	Banfield	Codere	bingo, casino, online gambling	8	gambling
2007/2008	Argentina	Boca Juniors	Megatone	home appliance store chain	8	others
2007/2008	Argentina	CA Huracán	La Nueva Seguros	insurance company	8	others
2007/2008	Argentina	CA Lanús	Bingo Royal	bingo, casino	8	gambling
2007/2008	Argentina	CA Tigre	Casino Trilenium	casino	8	gambling
2007/2008	Argentina	Colón de Santa Fe	Flecha Bus	bus transportation company	8	others
2007/2008	Argentina	Estudiantes	Zanella	motorcycle, mini truck manufacturer	8	others
2007/2008	Argentina	Gimnasia y Esgrima La Plata	Motomel	motorcycle manufacturer	8	others
2007/2008	Argentina	Gimnasia y Esgrima de Jujuy	Banco Macro	bank	8	others
2007/2008	Argentina	Independiente	Grupo Márquez	home appliance store chain	8	others
2007/2008	Argentina	Newell's Old Boys	Paladini	sausages, meat	8	others
2007/2008	Argentina	Olimpo	Bingo Bahía	bingo, casino	8	gambling
2007/2008	Argentina	Racing Club de Avellaneda	Banco Macro	bank	8	others
2007/2008	Argentina	River Plate	Petrobras	oil refiner	8	others
2007/2008	Argentina	Rosario Central	Paladini	sausages, meat	8	others
2007/2008	Argentina	San Lorenzo	Walmart	hypermarkets chain	8	others
2007/2008	Argentina	San Martín de San Juan	San Juan Minero	mining company	8	others
2007/2008	Argentina	Vélez Sarsfield	Tarjeta Shopping	payment cards and services	8	others
2007	Brazil	América de Natal	Nutriday (Danone)	dairy products	8	others
2007	Brazil	Athletico Paranaense	Kyocera	printers	8	others
2007	Brazil	Atlético Mineiro	MRV Engenharia	construction company	8	others
2007	Brazil	Botafogo	Liquigas	gas and energy company	8	others
2007	Brazil	Corinthians	Samsung	electronic devices	8	others
2007	Brazil	Cruzeiro	Xerox	printers	8	others
2007	Brazil	Figueirense	Taschibra	light bulbs, lamps, electrical accesories	8	others
2007	Brazil	Flamengo	Petrobras	oil refiner	8	others
2007	Brazil	Fluminense	Unimed	insurance company and medical work cooperative	8	others
2007	Brazil	Goiás	Novo Palio (Fiat)	car manufacturer	8	others
2007	Brazil	Grêmio	Banrisul	bank	8	others
2007	Brazil	Internacional	Banrisul	bank	8	others
2007	Brazil	Juventude	AbyAra	real estate	8	others
2007	Brazil	Náutico	Rapidão cometa	transportation, parcel service	8	others
2007	Brazil	Palmeiras	Pirelli	tyres	8	others
2007	Brazil	Paraná	Muriel	cosmetics	8	others
2007	Brazil	Santos	Semp Toshiba	electronic devices	8	others
2007	Brazil	São Paulo	LG	electronic devices	8	others
2007	Brazil	Sport Recife	Cimento Nassau	cement, construction materials	8	others
2007	Brazil	Vasco da Gama	Banco BMG	bank	8	others
2007/2008	France	AJ Auxerre	Airness	shoes	8	others
2007/2008	France	AS Monaco	Fedcom	sulfur and fertilizers	8	others
2007/2008	France	AS Nancy-Lorraine	Odalys Vacances	hotel booking website	8	others
2007/2008	France	Bordeaux	KIA	car manufacturer	8	others
2007/2008	France	Le Mans	Le Gaulois	processed food, meat	8	unhealthy_food
2007/2008	France	Lille LOSC	Partouche Casinos	chain of hotels and casinos	8	gambling
2007/2008	France	Lorient	La Trinitaine	bicuits, sweet snacks	8	unhealthy_food
2007/2008	France	Metz	Nasuba Express	credit cards	8	others
2007/2008	France	Nice	CitySport	sports clothing	8	others
2007/2008	France	Olympique Lyonnais	Novotel	hotel chain	8	others
2007/2008	France	Olympique Marseille	Neuf Cegetel	telecommuncations services	8	others
2007/2008	France	Paris Saint-Germain	Fly Emirates	airline	8	others
2007/2008	France	RC Lens	Invicta	fireplaces	8	others
2007/2008	France	SM Caen	GDE Recyclage	waste management company	8	others
2007/2008	France	Saint-Étienne	Konica Minolta	copiers, laser printers	8	others
2007/2008	France	Sochaux	Mobil 1	engine oil	8	others
2007/2008	France	Stade Rennais	Samsic Proprete	cleaning company	8	others
2007/2008	France	Strasbourg	ES-Géothermie	engineering company	8	others
2007/2008	France	Toulouse	IDEC Groupe	real estate, construction company	8	others
2007/2008	France	Valenciennes	Sita/Suez	waste management company	8	others
2007/2008	Spain	Athletic Club			8	no_sponsor
2007/2008	Spain	Atlético Madrid	KIA	car manufacturer	8	others
2007/2008	Spain	Deportivo de La Coruña	Fadesa	real estate	8	others
2007/2008	Spain	Espanyol	QUAT	Industrial services	8	others
2007/2008	Spain	FC Barcelona	Unicef	United Nations Children's Fund	8	others
2007/2008	Spain	Getafe	Grupo Galco	construction company	8	others
2007/2008	Spain	Levante	Comunitat Valenciana	local authorities	8	others
2007/2008	Spain	Osasuna	Resatura	real estate	8	others
2007/2008	Spain	RCD Mallorca	Viajes Iberia	travel agency	8	others
2007/2008	Spain	Racing de Santander	Norquimia	contruction company	8	others
2007/2008	Spain	Real Betis	Andalucia	tourism campaign	8	others
2007/2008	Spain	Real Madrid	BWIN.com	sports betting	8	gambling
2007/2008	Spain	Real Murcia	Caja Murcia	bank	8	others
2007/2008	Spain	Real Zaragoza	EXPO ZARAGOZA 2008	expo event	8	others
2007/2008	Spain	Recreativo de Huelva	Cajasol	bank	8	others
2007/2008	Spain	Sevilla FC	888.com	online casino	8	gambling
2007/2008	Spain	U.D. Almería	Obrascampo	real estate	8	others
2007/2008	Spain	Valencia	Toyota	car manufacturer	8	others
2007/2008	Spain	Valladolid	Caja Duero	bank	8	others
2007/2008	Spain	Villarreal	Aeroport Castello	airport	8	others
2007/2008	Netherlands	AZ Alkmaar	DSB Bank	bank	8	others
2007/2008	Netherlands	Ajax Amsterdam	ABN Amro	bank	8	others
2007/2008	Netherlands	De Graafschap	Centric Software	software	8	others
2007/2008	Netherlands	Excelsior Rotterdam	DSW Bank	bank	8	others
2007/2008	Netherlands	FC Utrecht	Phanos	building and construction materials	8	others
2007/2008	Netherlands	Feyenoord	Fortis INC.	energy	8	others
2007/2008	Netherlands	Groningen	Noordlease	car leasing	8	others
2007/2008	Netherlands	Heerenveen	Unive	insurance	8	others
2007/2008	Netherlands	Heracles Almelo	TenCate	textille products	8	others
2007/2008	Netherlands	NAC Breda	Sunweb	travel agency	8	others
2007/2008	Netherlands	NEC Nijmegen	Jiba	travel agency	8	others
2007/2008	Netherlands	PSV	Philips	electronicts	8	others
2007/2008	Netherlands	Roda JC	Aevitae	insurance	8	others
2007/2008	Netherlands	Rotterdam	Graydon	financial services	8	others
2007/2008	Netherlands	Twente	Tui	travel agency	8	others
2007/2008	Netherlands	VVV-Venlo	Seacon Logistics	transport	8	others
2007/2008	Netherlands	Vitesse	Afab	financial services	8	others
2007/2008	Netherlands	Willem II	Interpolis	insurance	8	others
2007/2008	Poland	Cracovia	Comarch	IT company	8	others
2007/2008	Poland	Dyskobolia Grodzisk Wielkopolski	Altax	wood protection paints and oils	8	others
2007/2008	Poland	GKS Bełchatów	PGE	electricity company	8	others
2007/2008	Poland	Górnik Zabrze	Allianz	insurance company	8	others
2007/2008	Poland	Jagiellonia Białystok	Vacansoleil	camping booking website	8	others
2007/2008	Poland	Korona Kielce	Kolporter	press distributor	8	others
2007/2008	Poland	Lech Poznań	Warka	beer	8	alcohol
2007/2008	Poland	Legia Warszawa	Telewizja n	TV broadcasting	8	others
2007/2008	Poland	ŁKS Łódź			8	no_sponsor
2007/2008	Poland	Odra Wodzisław Śląski	Rojek Decor	home decorations and accesories	8	others
2007/2008	Poland	Polonia Bytom	Wasko	IT company	8	others
2007/2008	Poland	Ruch Chorzów	Reporter Intensity	clothing	8	others
2007/2008	Poland	Widzew Łódź	Harnaś	beer	8	alcohol
2007/2008	Poland	Wisła Kraków	Tyskie	beer	8	alcohol
2007/2008	Poland	Zagłębie Lubin	KGHM	copper and silver producer	8	others
2007/2008	Poland	Zagłębie Sosnowiec	Ergom gruppo	car parts	8	others
2007/2008	Germany	Arminia Bielefeld	Krombacher	beer	8	alcohol
2007/2008	Germany	Bayer 04 Leverkusen	TelDaFax ENERGY	electricity company	8	others
2007/2008	Germany	Bayern München	T-Mobile	telecommunaction services	8	others
2007/2008	Germany	Borussia Dortmund	Evonik Industries AG	chemicals products	8	others
2007/2008	Germany	Duisburg	The Xella Group	building materials manufacturer	8	others
2007/2008	Germany	Eintracht Frankfurt	Fraport	transport company	8	others
2007/2008	Germany	Energie Cottbus	envia Therm	green energy company	8	others
2007/2008	Germany	Hamburger SV	Emirates	airline company	8	others
2007/2008	Germany	Hannover 96	TUI	travel agency	8	others
2007/2008	Germany	Hansa Rostock	KiK	clothing discount store	8	others
2007/2008	Germany	Hertha BSC	Deutsche Bahn	railway company	8	others
2007/2008	Germany	Karlsruher S.C.	EnBW	electricity company	8	others
2007/2008	Germany	Nürnberg	Mister-Lady Jeans	online clothing store	8	others
2007/2008	Germany	Schalke 04	Gazprom	energy corporation	8	others
2007/2008	Germany	VfB Stuttgart	EnBW	electricity company	8	others
2007/2008	Germany	VfL Bochum	KiK	clothing discount store	8	others
2007/2008	Germany	VfL Wolfsburg	Volkswagen (GTI)	car manufacturer	8	others
2007/2008	Germany	Werder Bremen	Citigroup	bank and financial services	8	others
2007	USA	Chicago Fire	-	-	8	no_sponsor
2007	USA	Chivas USA	-	-	8	no_sponsor
2007	USA	Colorado Rapids	-	-	8	no_sponsor
2007	USA	Columbus Crew	-	-	8	no_sponsor
2007	USA	D.C. United	-	-	8	no_sponsor
2007	USA	FC Dallas	-	-	8	no_sponsor
2007	USA	Houston Dynamo	-	-	8	no_sponsor
2007	USA	LA Galaxy	Herbalife	dietary supplements	8	others
2007	USA	MLS ALL- Stars	PepsiCo	sweet beverage drink	8	unhealthy_food
2007	USA	New England Revolution	-	-	8	no_sponsor
2007	USA	New York Red Bulls	Redbull	sweet energy drink	8	unhealthy_food
2007	USA	Real Salt Lake	-		8	no_sponsor
2007	USA	San Jose Earthquakes	-	-	8	no_sponsor
2007	USA	Sporting Kansas City	-	-	8	no_sponsor
2007/2008	England	Arsenal FC	Fly Emirates	airline	8	others
2007/2008	England	Aston Villa	32Red.com	online casino	8	gambling
2007/2008	England	Birmingham City	F&C investments	investment firm	8	others
2007/2008	England	Blackburn Rovers	BET24	sport betting company	8	gambling
2007/2008	England	Bolton Wanderers	Reebok	sport fashion	8	others
2007/2008	England	Chelsea FC	Samsung	electronicts	8	others
2007/2008	England	Derby County	Debryshire	media	8	others
2007/2008	England	Everton	Chang beer	beer	8	alcohol
2007/2008	England	Fulham	LG	electronicts	8	others
2007/2008	England	Liverpool FC	Carlsberg	beer	8	alcohol
2007/2008	England	Manchester City	Thomas Cook	airline	8	others
2007/2008	England	Manchester United	AIG Group	insurance	8	others
2007/2008	England	Middlesbrough	Garmin	electronicts	8	others
2007/2008	England	Newcastle United	Northern Rock	bank	8	others
2007/2008	England	Portsmouth	OKI	printers, telecommunication equipment	8	others
2007/2008	England	Reading	Kyocera group	electronicts	8	others
2007/2008	England	Sunderland	Boylesports	sport betting company	8	gambling
2007/2008	England	Tottenham Hotspur	Mansion	gaming and entertainment	8	others
2007/2008	England	West Ham	XL.com	tour operating comapny	8	others
2007/2008	England	Wigan Athletic	JJB Sports	fashion	8	others
2007/2008	Italy	AC Milan	Bwin	sports betting	8	gambling
2007/2008	Italy	AS Livorno	Gruppo Carige	bank and insurance company	8	others
2007/2008	Italy	AS Roma	Wind	telecommunications services	8	others
2007/2008	Italy	Atalanta	Sit-in Sport	artifical grass	8	others
2007/2008	Italy	Cagliari Calcio	Tiscali	telecommunications company	8	others
2007/2008	Italy	Catania	Energia Siciliana	gas stations	8	others
2007/2008	Italy	Empoli	Navigare	clothing	8	others
2007/2008	Italy	Fiorentina	Toyota	car manufacturer	8	others
2007/2008	Italy	Genoa	Eurobet	sports betting	8	gambling
2007/2008	Italy	Inter Milan	Pirelli	tyres	8	others
2007/2008	Italy	Juventus	New Holland Agriculture	agricultural machinery	8	others
2007/2008	Italy	Lazio	So.Spe	charity organization	8	others
2007/2008	Italy	Palermo	Pramac	electric generators	8	others
2007/2008	Italy	Parma	IL Granchio	clothing	8	others
2007/2008	Italy	Reggina	Gicos	wholesale, import/export	8	others
2007/2008	Italy	SSC Napoli	Lete	mineral water	8	others
2007/2008	Italy	Sampdoria	ERG	electricity company	8	others
2007/2008	Italy	Siena	Banca Monte Paschi	bank	8	others
2007/2008	Italy	Torino	Reale Mutua	insurance company	8	others
2007/2008	Italy	Udinese	Gaudi Jeans & Style	clothing	8	others
2008/2009	Argentina	Argentinos Juniors	Liderar Seguros	insurance company	9	others
2008/2009	Argentina	Arsenal de Sarandí	Liderar Seguros	insurance company	9	others
2008/2009	Argentina	Banfield	Bingo Lomas	bingo, casino	9	gambling
2008/2009	Argentina	Boca Juniors	Megatone	home appliance store chain	9	others
2008/2009	Argentina	CA Huracán	Motomel	motorcycle manufacturer	9	others
2008/2009	Argentina	CA Lanús	Bingo Royal	bingo, casino	9	gambling
2008/2009	Argentina	CA Tigre	Banco Macro	bank	9	others
2008/2009	Argentina	Colón de Santa Fe	Flecha Bus	bus transportation company	9	others
2008/2009	Argentina	Estudiantes	Radio Corporation of America	electronics devices	9	others
2008/2009	Argentina	Gimnasia y Esgrima La Plata	La Nueva Seguros	insurance company	9	others
2008/2009	Argentina	Gimnasia y Esgrima de Jujuy	Banco Macro	bank	9	others
2008/2009	Argentina	Godoy Cruz	Casino de Mendoza	casino	9	gambling
2008/2009	Argentina	Independiente	Grupo Márquez	home appliance store chain	9	others
2008/2009	Argentina	Newell's Old Boys	Paladini	sausages, meat	9	others
2008/2009	Argentina	Racing Club de Avellaneda	Banco Macro	bank	9	others
2008/2009	Argentina	River Plate	Petrobras	oil refiner	9	others
2008/2009	Argentina	Rosario Central	Paladini	sausages, meat	9	others
2008/2009	Argentina	San Lorenzo	Walmart	hypermarkets chain	9	others
2008/2009	Argentina	San Martín de San Juan	San Juan Minero	mining company	9	others
2008/2009	Argentina	Vélez Sarsfield	Tarjeta Shopping	payment cards and services	9	others
2008	Brazil	Athletico Paranaense			9	no_sponsor
2008	Brazil	Atlético Mineiro	Fiat	car manufacturer	9	others
2008	Brazil	Botafogo	Liquigas	gas and energy company	9	others
2008	Brazil	Coritiba	Positivo	electronics store	9	others
2008	Brazil	Cruzeiro	Tenda Construtora	construction company	9	others
2008	Brazil	Figueirense	Taschibra	light bulbs, lamps, electrical accesories	9	others
2008	Brazil	Flamengo	Petrobras	oil refiner	9	others
2008	Brazil	Fluminense	Unimed	insurance company and medical work cooperative	9	others
2008	Brazil	Goiás	Nação Esmeraldina	fan member program	9	others
2008	Brazil	Grêmio	Banrisul	bank	9	others
2008	Brazil	Internacional	Banrisul	bank	9	others
2008	Brazil	Ipatinga	Usiminas	steel producer	9	others
2008	Brazil	Náutico	Rapidão cometa	transportation, parcel service	9	others
2008	Brazil	Palmeiras	Fiat	car manufacturer	9	others
2008	Brazil	Portuguesa	Banco Banif	bank	9	others
2008	Brazil	Santos	Semp Toshiba	electronic devices	9	others
2008	Brazil	São Paulo	LG	electronic devices	9	others
2008	Brazil	Sport Recife	Cimento Nassau	cement, construction materials	9	others
2008	Brazil	Vasco da Gama	MRV Engenharia	construction company	9	others
2008	Brazil	Vitória	Fiat	car manufacturer	9	others
2008/2009	France	AJ Auxerre	Nasuba Express	credit cards	9	others
2008/2009	France	AS Monaco	Fedcom	sulfur and fertilizers	9	others
2008/2009	France	AS Nancy-Lorraine	Odalys Vacances	hotel booking website	9	others
2008/2009	France	Bordeaux	KIA	car manufacturer	9	others
2008/2009	France	Grenoble	Index Corporation	information and communications technology	9	others
2008/2009	France	Le Havre	Système U	hypermarket chain	9	others
2008/2009	France	Le Mans	Le Gaulois	processed food, meat	9	unhealthy_food
2008/2009	France	Lille LOSC	Partouche Casinos	chain of hotels and casinos	9	gambling
2008/2009	France	Lorient	La Trinitaine	bicuits, sweet snacks	9	unhealthy_food
2008/2009	France	Nantes	Synergie	job agency	9	others
2008/2009	France	Nice	Ubaldi	home appliance store	9	others
2008/2009	France	Olympique Lyonnais	Novotel	hotel chain	9	others
2008/2009	France	Olympique Marseille	Total Direct Énergie	electric utility company	9	others
2008/2009	France	Paris Saint-Germain	Fly Emirates	airline	9	others
2008/2009	France	SM Caen	GDE Recyclage	waste management company	9	others
2008/2009	France	Saint-Étienne	Konica Minolta	copiers, laser printers	9	others
2008/2009	France	Sochaux	Mobil 1	engine oil	9	others
2008/2009	France	Stade Rennais	Samsic Proprete	cleaning company	9	others
2008/2009	France	Toulouse	IDEC Groupe	real estate, construction company	9	others
2008/2009	France	Valenciennes	Toyota	car manufacturer	9	others
2008/2009	Spain	Athletic Club	Petronor	oil and gas company	9	others
2008/2009	Spain	Atlético Madrid	KIA	car manufacturer	9	others
2008/2009	Spain	CD Numancia	Caja Duero	bank	9	others
2008/2009	Spain	Deportivo de La Coruña	Estrella Galicia	beer	9	alcohol
2008/2009	Spain	Espanyol	Inter Apuestas	online newspaper	9	others
2008/2009	Spain	FC Barcelona	Unicef	United Nations Children's Fund	9	others
2008/2009	Spain	Getafe	Grupo Galco	construction company	9	others
2008/2009	Spain	Málaga	Málaga Ciudad Genial	tourism campaign	9	others
2008/2009	Spain	Osasuna	Yingli Solar	energy solution provider	9	others
2008/2009	Spain	RCD Mallorca	Illes Balears	tourism campaign	9	others
2008/2009	Spain	Racing de Santander			9	no_sponsor
2008/2009	Spain	Real Betis	Andalucia	local region advertisement	9	others
2008/2009	Spain	Real Madrid	BWIN.com	sports betting	9	gambling
2008/2009	Spain	Recreativo de Huelva	Cajasol	bank	9	others
2008/2009	Spain	Sevilla FC	888.com	online casino	9	gambling
2008/2009	Spain	Sporting de Gijón	Gijón Asturias	tourism campaign	9	others
2008/2009	Spain	U.D. Almería	IslaDelFraile.com	tourism campaign	9	others
2008/2009	Spain	Valencia	Valencia Experience	event organizer	9	others
2008/2009	Spain	Valladolid	Caja Duero	bank	9	others
2008/2009	Spain	Villarreal	Aeroport Castello	airport	9	others
2008/2009	Netherlands	ADO Den Haag	Fit for free	fitness centre	9	others
2008/2009	Netherlands	AZ Alkmaar	DSB Bank	bank	9	others
2008/2009	Netherlands	Ajax Amsterdam	Aegon	insurance	9	others
2008/2009	Netherlands	De Graafschap	Centric Software	software	9	others
2008/2009	Netherlands	FC Utrecht	Phanos	building and construction materials	9	others
2008/2009	Netherlands	FC Volendam	Koffieservice	coffee service	9	others
2008/2009	Netherlands	Feyenoord	Fortis INC.	energy	9	others
2008/2009	Netherlands	Groningen	Noordlease	car leasing	9	others
2008/2009	Netherlands	Heerenveen	Unive	insurance	9	others
2008/2009	Netherlands	Heracles Almelo	TenCate	textille products	9	others
2008/2009	Netherlands	NAC Breda	Sunweb	travel agency	9	others
2008/2009	Netherlands	NEC Nijmegen	Curacao	retail chains	9	others
2008/2009	Netherlands	PSV	Philips	electronicts	9	others
2008/2009	Netherlands	Roda JC	Aevitae	insurance	9	others
2008/2009	Netherlands	Rotterdam	Graydon	financial services	9	others
2008/2009	Netherlands	Twente	Tui	travel agency	9	others
2008/2009	Netherlands	VVV-Venlo	Seacon Logistics	transport	9	others
2008/2009	Netherlands	Vitesse	Afab	financial services	9	others
2008/2009	Netherlands	Willem II	Destil	construction supplies	9	others
2008/2009	Poland	Arka Gdynia	Polnord	residential developer	9	others
2008/2009	Poland	Cracovia	Comarch	IT company	9	others
2008/2009	Poland	GKS Bełchatów	PGE	electricity company	9	others
2008/2009	Poland	Górnik Zabrze	Allianz	insurance company	9	others
2008/2009	Poland	Jagiellonia Białystok	Vacansoleil	camping booking website	9	others
2008/2009	Poland	Lech Poznań	Warka	beer	9	alcohol
2008/2009	Poland	Lechia Gdańsk	Energa	electricity company	9	others
2008/2009	Poland	Legia Warszawa	Telewizja n	TV broadcasting	9	others
2008/2009	Poland	ŁKS Łódź	Bio-Ag Solutions	sulfur, fertilizers	9	others
2008/2009	Poland	Odra Wodzisław Śląski	Źłoty Potok	mineral water	9	others
2008/2009	Poland	Piast Gliwice			9	no_sponsor
2008/2009	Poland	Polonia Bytom	Armada Development	residential developer	9	others
2008/2009	Poland	Polonia Warszawa	J.W. Construction Holding	residential developer	9	others
2008/2009	Poland	Ruch Chorzów	WOŚP	charity organization	9	others
2008/2009	Poland	Śląsk Wrocław	Piast	beer	9	alcohol
2008/2009	Poland	Wisła Kraków	Telefonika	telecommunications services	9	others
2008/2009	Germany	1. FC Köln	REWE GROUP	retail and tourism co-operative group	9	others
2008/2009	Germany	Arminia Bielefeld	Krombacher	beer	9	alcohol
2008/2009	Germany	Bayer 04 Leverkusen	TelDaFax ENERGY	electricity company	9	others
2008/2009	Germany	Bayern München	T-Mobile	telecommunaction services	9	others
2008/2009	Germany	Borussia Dortmund	Evonik Industries AG	chemicals products	9	others
2008/2009	Germany	Borussia Mönchengladbach	KYOCERA	electronics manufacture	9	others
2008/2009	Germany	Eintracht Frankfurt	Fraport	transport company	9	others
2008/2009	Germany	Energie Cottbus	envia Therm	green energy company	9	others
2008/2009	Germany	Hamburger SV	Emirates	airline company	9	others
2008/2009	Germany	Hannover 96	TUI	travel agency	9	others
2008/2009	Germany	Hertha BSC	Deutsche Bahn	railway company	9	others
2008/2009	Germany	Karlsruher S.C.	EnBW	electricity company	9	others
2008/2009	Germany	Schalke 04	Gazprom	energy corporation	9	others
2008/2009	Germany	TSG 1899 Hoffenheim	TV DIGITAL	television magazine company	9	others
2008/2009	Germany	VfB Stuttgart	EnBW	electricity company	9	others
2008/2009	Germany	VfL Bochum	KiK	clothing discount store	9	others
2008/2009	Germany	VfL Wolfsburg	Ralph Lauren Corporation	fashion company	9	others
2008/2009	Germany	Werder Bremen	Citigroup	bank and financial services	9	others
2008	USA	Chicago Fire	Best buy	electronicts	9	others
2008	USA	Chivas USA	Comex	paints and accessories	9	others
2008	USA	Colorado Rapids	-	-	9	no_sponsor
2008	USA	Columbus Crew	Glidden	paints and accessories	9	others
2008	USA	D.C. United	Volkswagen	cars	9	others
2008	USA	FC Dallas	-	-	9	no_sponsor
2008	USA	Houston Dynamo	Amigo energy	electricity	9	others
2008	USA	LA Galaxy	Herbalife	dietary supplements	9	others
2008	USA	MLS ALL- Stars	PepsiCo	sweet beverage drink	9	unhealthy_food
2008	USA	New England Revolution	-	-	9	no_sponsor
2008	USA	New York Red Bulls	Redbull	sweet energy drink	9	unhealthy_food
2008	USA	Real Salt Lake	Xango	juices	9	others
2008	USA	San Jose Earthquakes	-	-	9	no_sponsor
2008	USA	Sporting Kansas City	-	-	9	no_sponsor
2008	USA	Toronto FC	-	-	9	no_sponsor
2008/2009	England	Arsenal FC	Fly Emirates	airline	9	others
2008/2009	England	Aston Villa	Acorns	financial products and services	9	others
2008/2009	England	Blackburn Rovers	Crown	paint	9	others
2008/2009	England	Bolton Wanderers	Reebok	sport fashion	9	others
2008/2009	England	Chelsea FC	Samsung	electronicts	9	others
2008/2009	England	Everton	Chang beer	beer	9	alcohol
2008/2009	England	Fulham	LG	electronicts	9	others
2008/2009	England	Hull	Karoo	electronicts	9	others
2008/2009	England	Liverpool FC	Carlsberg	beer	9	alcohol
2008/2009	England	Manchester City	Thomas Cook	airline	9	others
2008/2009	England	Manchester United	AIG Group	insurance	9	others
2008/2009	England	Middlesbrough	Garmin	electronicts	9	others
2008/2009	England	Newcastle United	Northern Rock	bank	9	others
2008/2009	England	Portsmouth	OKI	printers, telecommunication equipment	9	others
2008/2009	England	Stoke City	Britannia	food	9	others
2008/2009	England	Sunderland	Boylesports	sport betting company	9	gambling
2008/2009	England	Tottenham Hotspur	Mansion	gaming and entertainment	9	others
2008/2009	England	West Bromwich Albion	-	-	9	no_sponsor
2008/2009	England	West Ham	XL.com	tour operating comapny	9	others
2008/2009	England	Wigan Athletic	JJB Sports	fashion	9	others
2008/2009	Italy	AC Milan	Bwin	sports betting	9	gambling
2008/2009	Italy	AS Roma	Wind	telecommunications services	9	others
2008/2009	Italy	Atalanta	Sit-in Sport	artifical grass	9	others
2008/2009	Italy	Bologna	Unipol	financial services	9	others
2008/2009	Italy	Cagliari Calcio	Tiscali	telecommunications company	9	others
2008/2009	Italy	Catania	Energia Siciliana	gas stations	9	others
2008/2009	Italy	Chievo	Banca Popolare Di Verona	bank	9	others
2008/2009	Italy	Fiorentina	Toyota	car manufacturer	9	others
2008/2009	Italy	Genoa	Eurobet	sports betting	9	gambling
2008/2009	Italy	Inter Milan	Pirelli	tyres	9	others
2008/2009	Italy	Juventus	New Holland Agriculture	agricultural machinery	9	others
2008/2009	Italy	Lazio	PES 2009	football video game	9	others
2008/2009	Italy	Lecce	Salento d'amare	tourism campaign	9	others
2008/2009	Italy	Palermo			9	no_sponsor
2008/2009	Italy	Reggina	Gicos	wholesale, import/export	9	others
2008/2009	Italy	SSC Napoli	Lete	mineral water	9	others
2008/2009	Italy	Sampdoria	ERG	electricity company	9	others
2008/2009	Italy	Siena	Banca Monte Paschi	bank	9	others
2008/2009	Italy	Torino	Renault Trucks	truck manufacturer	9	others
2008/2009	Italy	Udinese	Lotto	sports clothing	9	others
2009/2010	Argentina	Argentinos Juniors	Liderar Seguros	insurance company	10	others
2009/2010	Argentina	Arsenal de Sarandí	Liderar Seguros	insurance company	10	others
2009/2010	Argentina	Atlético Tucuman	Flecha Bus	bus transportation company	10	others
2009/2010	Argentina	Banfield	Bingo Lomas	bingo, casino	10	gambling
2009/2010	Argentina	Boca Juniors	LG	electronics devices	10	others
2009/2010	Argentina	CA Huracán	Motomel	motorcycle manufacturer	10	others
2009/2010	Argentina	CA Lanús	Bingo Lanus	bingo, casino	10	gambling
2009/2010	Argentina	CA Tigre	Banco Macro	bank	10	others
2009/2010	Argentina	Chacarita Juniors	La Nueva Seguros	insurance company	10	others
2009/2010	Argentina	Colón de Santa Fe	La Nueva Seguros	insurance company	10	others
2009/2010	Argentina	Estudiantes	Radio Corporation of America	electronic devices	10	others
2009/2010	Argentina	Gimnasia y Esgrima La Plata	La Nueva Seguros	insurance company	10	others
2009/2010	Argentina	Godoy Cruz	Casino de Mendoza	casino	10	gambling
2009/2010	Argentina	Independiente	Motomel	motorcycle manufacturer	10	others
2009/2010	Argentina	Newell's Old Boys	Motomel	motorcycle manufacturer	10	others
2009/2010	Argentina	Racing Club de Avellaneda	Banco Macro	bank	10	others
2009/2010	Argentina	River Plate	Petrobras	oil refiner	10	others
2009/2010	Argentina	Rosario Central	Ciudad Ribera	local authorities	10	others
2009/2010	Argentina	San Lorenzo	Walmart	hypermarkets chain	10	others
2009/2010	Argentina	Vélez Sarsfield	Mondial	motorcycle manufacturer	10	others
2009	Brazil	Athletico Paranaense	Philco	home appliances and electronic deivices	10	others
2009	Brazil	Atlético Mineiro			10	no_sponsor
2009	Brazil	Avaí	Pauta Computadores	computers electronic devices	10	others
2009	Brazil	Botafogo	Liquigas	gas and energy company	10	others
2009	Brazil	Corinthians	Batavo	dairy products	10	others
2009	Brazil	Coritiba	Banco BMG	bank	10	others
2009	Brazil	Cruzeiro	Banco Bonsucesso	bank	10	others
2009	Brazil	Flamengo	AleSat	gas stations chain	10	others
2009	Brazil	Fluminense	Unimed	insurance company and medical work cooperative	10	others
2009	Brazil	Goiás	Neo Química	drugs, medications	10	others
2009	Brazil	Grêmio	Banrisul	bank	10	others
2009	Brazil	Grêmio Barueri			10	no_sponsor
2009	Brazil	Internacional	Banrisul	bank	10	others
2009	Brazil	Náutico	HiperCard	payment services and cards	10	others
2009	Brazil	Palmeiras	Samsung	electronic devices and home appliances	10	others
2009	Brazil	Santo André	Netshoes	shoes and sports equipment store chain	10	others
2009	Brazil	Santos	Semp Toshiba	electronic devices	10	others
2009	Brazil	São Paulo	LG	electronic devices	10	others
2009	Brazil	Sport Recife	Cimento Nassau	cement, construction materials	10	others
2009	Brazil	Vitória	Tim Brasil	telecommunications services	10	others
2009/2010	France	AJ Auxerre	Senoble	sweet pastries, desserts, cookies	10	unhealthy_food
2009/2010	France	AS Monaco	Fedcom	sulfur and fertilizers	10	others
2009/2010	France	AS Nancy-Lorraine	Odalys Vacances	hotel booking website	10	others
2009/2010	France	Bordeaux	KIA	car manufacturer	10	others
2009/2010	France	Grenoble	Flashkado.com	online video games	10	others
2009/2010	France	Le Mans	Le Gaulois	processed food, meat	10	unhealthy_food
2009/2010	France	Lille LOSC	Partouche Casinos	chain of hotels and casinos	10	gambling
2009/2010	France	Lorient	La Trinitaine	bicuits, sweet snacks	10	unhealthy_food
2009/2010	France	Montpellier	Groupe Nicollin	waste management company	10	others
2009/2010	France	Nice	Nasuba Express	credit cards	10	others
2009/2010	France	Olympique Lyonnais	Betclic	sports betting	10	gambling
2009/2010	France	Olympique Marseille	Total Direct Énergie	electricity company	10	others
2009/2010	France	Paris Saint-Germain	Fly Emirates	airline	10	others
2009/2010	France	RC Lens	Invicta	fireplaces	10	others
2009/2010	France	Saint-Étienne	Fruité Entreprises	fruit drinks	10	others
2009/2010	France	Sochaux	Peugeot	car manufacturer	10	others
2009/2010	France	Stade Rennais	Samsic Proprete	cleaning company	10	others
2009/2010	France	Toulouse	IDEC Groupe	real estate, construction company	10	others
2009/2010	France	US Boulogne CO	LD Lines	ferry operations	10	others
2009/2010	France	Valenciennes	Toyota	car manufacturer	10	others
2009/2010	Spain	Athletic Club	Petronor	oil and gas company	10	others
2009/2010	Spain	Atlético Madrid	KIA	car manufacturer	10	others
2009/2010	Spain	CD Xerez	Cajasol	bank	10	others
2009/2010	Spain	Deportivo de La Coruña	Estrella Galicia	beer	10	alcohol
2009/2010	Spain	Espanyol	Inter Apuestas	online newspaper	10	others
2009/2010	Spain	FC Barcelona	Unicef	United Nations Children's Fund	10	others
2009/2010	Spain	Getafe	Burger King	fast food	10	unhealthy_food
2009/2010	Spain	Málaga	William Hill	sports betting	10	gambling
2009/2010	Spain	Osasuna	Yingli Solar	energy solution provider	10	others
2009/2010	Spain	RCD Mallorca	Air Europa	airline	10	others
2009/2010	Spain	Racing de Santander			10	no_sponsor
2009/2010	Spain	Real Madrid	BWIN.com	sports betting	10	gambling
2009/2010	Spain	Real Zaragoza	Telefonica	telecommunications services	10	others
2009/2010	Spain	Sevilla FC	12bet	sports betting	10	gambling
2009/2010	Spain	Sporting de Gijón	Gijón Asturias	tourism campaign	10	others
2009/2010	Spain	Tenerife	Cajja Canarias	Savings Bank	10	others
2009/2010	Spain	U.D. Almería			10	no_sponsor
2009/2010	Spain	Valencia	Unibet	sports betting	10	gambling
2009/2010	Spain	Valladolid	Caja Duero	bank	10	others
2009/2010	Spain	Villarreal	Aeroport Castello	airport	10	others
2009/2010	Netherlands	ADO Den Haag	Fit for free	fitness centre	10	others
2009/2010	Netherlands	AZ Alkmaar	DSB Bank	bank	10	others
2009/2010	Netherlands	Ajax Amsterdam	Aegon	insurance	10	others
2009/2010	Netherlands	De Graafschap	Centric Software	software	10	others
2009/2010	Netherlands	FC Utrecht	Phanos	building and construction materials	10	others
2009/2010	Netherlands	Feyenoord	ASR	insurance	10	others
2009/2010	Netherlands	Groningen	Noordlease	car leasing	10	others
2009/2010	Netherlands	Heerenveen	Unive	insurance	10	others
2009/2010	Netherlands	Heracles Almelo	TenCate	textille products	10	others
2009/2010	Netherlands	NAC Breda	Sunweb	travel agency	10	others
2009/2010	Netherlands	NEC Nijmegen	Curacao	retail chains	10	others
2009/2010	Netherlands	PSV	Philips	electronicts	10	others
2009/2010	Netherlands	Roda JC	Aevitae	insurance	10	others
2009/2010	Netherlands	Rotterdam	Graydon	financial services	10	others
2009/2010	Netherlands	Twente	Tui	travel agency	10	others
2009/2010	Netherlands	VVV-Venlo	Seacon Logistics	transport	10	others
2009/2010	Netherlands	Vitesse	Afab	financial services	10	others
2009/2010	Netherlands	Waalwijk	Mandemakers Keukens	kitchen furniture	10	others
2009/2010	Netherlands	Willem II	Destil	construction supplies	10	others
2009/2010	Poland	Arka Gdynia	Polnord	residential developer	10	others
2009/2010	Poland	Cracovia	Comarch	IT company	10	others
2009/2010	Poland	GKS Bełchatów	PGE	electricity company	10	others
2009/2010	Poland	Jagiellonia Białystok	Białystok	local authorities	10	others
2009/2010	Poland	Korona Kielce			10	no_sponsor
2009/2010	Poland	Lech Poznań	s. Oliver	clothing	10	others
2009/2010	Poland	Lechia Gdańsk	Energa	electricity company	10	others
2009/2010	Poland	Legia Warszawa	Telewizja n	TV broadcasting	10	others
2009/2010	Poland	Odra Wodzisław Śląski	Fortuna Zakłady Bukmacherskie	sports betting	10	gambling
2009/2010	Poland	Piast Gliwice	Miasto Gliwice	local authorities	10	others
2009/2010	Poland	Polonia Bytom	Armada Development	residential developer	10	others
2009/2010	Poland	Polonia Warszawa	J.W. Construction Holding	residential developer	10	others
2009/2010	Poland	Ruch Chorzów	WOŚP	charity organization	10	others
2009/2010	Poland	Śląsk Wrocław	Piast	beer	10	alcohol
2009/2010	Poland	Wisła Kraków	Telefonika	telecommunications services	10	others
2009/2010	Poland	Zagłębie Lubin	KGHM	copper and silver producer	10	others
2009/2010	Germany	1. FC Köln	REWE GROUP	retail and tourism co-operative group	10	others
2009/2010	Germany	Bayer 04 Leverkusen	TelDaFax ENERGY	electricity company	10	others
2009/2010	Germany	Bayern München	T-Mobile	telecommunaction services	10	others
2009/2010	Germany	Borussia Dortmund	Evonik Industries AG	chemicals products	10	others
2009/2010	Germany	Borussia Mönchengladbach	Postbank	bank and financial services	10	others
2009/2010	Germany	Eintracht Frankfurt	Fraport	transport company	10	others
2009/2010	Germany	Hamburger SV	Emirates	airline company	10	others
2009/2010	Germany	Hannover 96	TUI	travel agency	10	others
2009/2010	Germany	Hertha BSC	Deutsche Bahn	railway company	10	others
2009/2010	Germany	Mainz	Entega	energy corporation	10	others
2009/2010	Germany	Nürnberg	AREVA S.A.	energy corporation	10	others
2009/2010	Germany	SC Freiburg	Duravit AG	sanitary company	10	others
2009/2010	Germany	Schalke 04	Gazprom	energy corporation	10	others
2009/2010	Germany	TSG 1899 Hoffenheim	TV DIGITAL	television magazine company	10	others
2009/2010	Germany	VfB Stuttgart	EnBW	electricity company	10	others
2009/2010	Germany	VfL Bochum	Netto	supermarket	10	others
2009/2010	Germany	VfL Wolfsburg	Ralph Lauren Corporation	fashion company	10	others
2009/2010	Germany	Werder Bremen	TARGO AG	bank and financial services	10	others
2009	USA	Chicago Fire	Best buy	electronicts	10	others
2009	USA	Chivas USA	Comex	paints and accessories	10	others
2009	USA	Colorado Rapids	-	-	10	no_sponsor
2009	USA	Columbus Crew	Glidden	paints and accessories	10	others
2009	USA	D.C. United	Volkswagen	cars	10	others
2009	USA	FC Dallas	-	-	10	no_sponsor
2009	USA	Houston Dynamo	Amigo energy	electricity	10	others
2009	USA	LA Galaxy	Herbalife	dietary supplements	10	others
2009	USA	MLS ALL- Stars	At&t	telecommunication	10	others
2009	USA	New England Revolution	-	-	10	no_sponsor
2009	USA	New York Red Bulls	Redbull	sweet energy drink	10	unhealthy_food
2009	USA	Real Salt Lake	Xango	juices	10	others
2009	USA	San Jose Earthquakes	-	-	10	no_sponsor
2009	USA	Sporting Kansas City	-	-	10	no_sponsor
2009	USA	Toronto FC	-	-	10	no_sponsor
2009/2010	England	Arsenal FC	Fly Emirates	airline	10	others
2009/2010	England	Aston Villa	Acorns	financial products and services	10	others
2009/2010	England	Birmingham City	F&C investments	investment firm	10	others
2009/2010	England	Blackburn Rovers	Crown	paint	10	others
2009/2010	England	Bolton Wanderers	188BET	sport betting company	10	gambling
2009/2010	England	Burnley	Cooke	fuel	10	others
2009/2010	England	Chelsea FC	Samsung	electronicts	10	others
2009/2010	England	Everton	Chang beer	beer	10	alcohol
2009/2010	England	Fulham	LG	electronicts	10	others
2009/2010	England	Hull	Totesport	sport betting company	10	gambling
2009/2010	England	Liverpool FC	Carlsberg	beer	10	alcohol
2009/2010	England	Manchester City	Etihad Airways	airline	10	others
2009/2010	England	Manchester United	AIG Group	insurance	10	others
2009/2010	England	Portsmouth	OKI	printers, telecommunication equipment	10	others
2009/2010	England	Stoke City	Britannia	food	10	others
2009/2010	England	Sunderland	Boylesports	sport betting company	10	gambling
2009/2010	England	Tottenham Hotspur	Mansion	gaming and entertainment	10	others
2009/2010	England	West Ham	SBOBET	sport betting company	10	gambling
2009/2010	England	Wigan Athletic	188BET	sport betting company	10	gambling
2009/2010	England	Wolverhampton	Sportingbet	sport betting company	10	gambling
2009/2010	Italy	AC Milan	Bwin	sports betting	10	gambling
2009/2010	Italy	AS Livorno	Gruppo Carige	bank and insurance company	10	others
2009/2010	Italy	AS Roma	Wind	telecommunications services	10	others
2009/2010	Italy	Atalanta	Sit-in Sport	artifical grass	10	others
2009/2010	Italy	Bari	Banca Popolare Di Bari	bank	10	others
2009/2010	Italy	Bologna	Bigpoker.it	online casino	10	gambling
2009/2010	Italy	Cagliari Calcio	Dahlia TV	TV broadcasting	10	others
2009/2010	Italy	Catania	Energia Siciliana	gas stations	10	others
2009/2010	Italy	Chievo	Banca Popolare Di Verona	bank	10	others
2009/2010	Italy	Fiorentina	Toyota	car manufacturer	10	others
2009/2010	Italy	Genoa	Gaudi Jeans & Style	clothing	10	others
2009/2010	Italy	Inter Milan	Pirelli	tyres	10	others
2009/2010	Italy	Juventus	New Holland Agriculture	agricultural machinery	10	others
2009/2010	Italy	Lazio			10	no_sponsor
2009/2010	Italy	Palermo	Betshop	sports betting	10	gambling
2009/2010	Italy	Parma	Navigare	clothing	10	others
2009/2010	Italy	SSC Napoli	Lete	mineral water	10	others
2009/2010	Italy	Sampdoria	ERG	electricity company	10	others
2009/2010	Italy	Siena	Banca Monte Paschi	bank	10	others
2009/2010	Italy	Udinese	Dacia	car manufacturer	10	others
2010/2011	Argentina	All Boys	Lacteos Barraza	dairy products	11	others
2010/2011	Argentina	Argentinos Juniors	Liderar Seguros	insurance company	11	others
2010/2011	Argentina	Arsenal de Sarandí	La Nueva Seguros	insurance company	11	others
2010/2011	Argentina	Banfield	Bingo Lomas	bingo, casino	11	gambling
2010/2011	Argentina	Boca Juniors	LG	electronicc devices	11	others
2010/2011	Argentina	CA Huracán	La Nueva Seguros	insurance company	11	others
2010/2011	Argentina	CA Lanús	Bingo Lanus	bingo, casino	11	gambling
2010/2011	Argentina	CA Tigre	Banco Macro	bank	11	others
2010/2011	Argentina	Colón de Santa Fe	Flecha Bus	bus transportation company	11	others
2010/2011	Argentina	Estudiantes	Radio Corporation of America	electronic devices	11	others
2010/2011	Argentina	Gimnasia y Esgrima La Plata	Rapicuotas	loans	11	others
2010/2011	Argentina	Godoy Cruz	CATA Internacional	bus transportation company	11	others
2010/2011	Argentina	Independiente	Motomel	motorcycle manufacturer	11	others
2010/2011	Argentina	Newell's Old Boys	Motomel	motorcycle manufacturer	11	others
2010/2011	Argentina	Olimpo	Bingo Bahía	bingo, casino	11	gambling
2010/2011	Argentina	Quilmes	Quilmes	beer	11	alcohol
2010/2011	Argentina	Racing Club de Avellaneda	Banco Hipotecario	bank	11	others
2010/2011	Argentina	River Plate	Petrobras	oil refiner	11	others
2010/2011	Argentina	San Lorenzo	Walmart	hypermarkets chain	11	others
2010/2011	Argentina	Vélez Sarsfield	Mondial	motorcycle manufacturer	11	others
2010	Brazil	Athletico Paranaense	Philco	home appliances and electronic deivices	11	others
2010	Brazil	Atlético Goianiense	Banco BMG	bank	11	others
2010	Brazil	Atlético Mineiro	Banco BMG	bank	11	others
2010	Brazil	Avaí	Intelbras	security solutions, CCTV	11	others
2010	Brazil	Botafogo	Neo Química	drugs, medications	11	others
2010	Brazil	Ceará	Nacional Gás	gas company	11	others
2010	Brazil	Corinthians	Neo Química	drugs, medications	11	others
2010	Brazil	Cruzeiro	Banco BMG	bank	11	others
2010	Brazil	Flamengo	Batavo	dairy products	11	others
2010	Brazil	Fluminense	Unimed	insurance company and medical work cooperative	11	others
2010	Brazil	Goiás	Neo Química	drugs, medications	11	others
2010	Brazil	Grêmio	Banrisul	bank	11	others
2010	Brazil	Grêmio Prudente	Banco BMG	bank	11	others
2010	Brazil	Guarani FC			11	no_sponsor
2010	Brazil	Internacional	Banrisul	bank	11	others
2010	Brazil	Palmeiras	Fiat	car manufacturer	11	others
2010	Brazil	Santos	Seara	meat, processed food	11	unhealthy_food
2010	Brazil	São Paulo	Banco BMG	bank	11	others
2010	Brazil	Vasco da Gama	Eletrobras	energy company	11	others
2010	Brazil	Vitória	Eu sonho assim	private initiative to build residential units	11	others
2010/2011	France	AJ Auxerre	Senoble	sweet pastries, desserts, cookies	11	unhealthy_food
2010/2011	France	AS Monaco	Fedcom	sulfur and fertilizers	11	others
2010/2011	France	AS Nancy-Lorraine	Sopalin	paper towels	11	others
2010/2011	France	Arles-Avignon	CESP Energie Solaire	solar energy pannels	11	others
2010/2011	France	Bordeaux	KIA	car manufacturer	11	others
2010/2011	France	Lille LOSC	Partouche Casinos	chain of hotels and casinos	11	gambling
2010/2011	France	Lorient	La Trinitaine	bicuits, sweet snacks	11	unhealthy_food
2010/2011	France	Montpellier	La Foir Fouille	home decorations and accesories	11	others
2010/2011	France	Nice	Mad-Croc Energy	energy drink	11	unhealthy_food
2010/2011	France	Olympique Lyonnais	Betclic	sports betting	11	gambling
2010/2011	France	Olympique Marseille	Betclic	sports betting	11	gambling
2010/2011	France	Paris Saint-Germain	Fly Emirates	airline	11	others
2010/2011	France	RC Lens	Invicta	fireplaces	11	others
2010/2011	France	SM Caen	GDE Recyclage	waste management company	11	others
2010/2011	France	Saint-Étienne	Winamax Poker	online betting and casino	11	gambling
2010/2011	France	Sochaux	Peugeot	car manufacturer	11	others
2010/2011	France	Stade Brestois	Malo	dairy products	11	others
2010/2011	France	Stade Rennais	Samsic Proprete	cleaning company	11	others
2010/2011	France	Toulouse	IDEC Groupe	real estate, construction company	11	others
2010/2011	France	Valenciennes	Toyota	car manufacturer	11	others
2010/2011	Spain	Athletic Club	Petronor	oil and gas company	11	others
2010/2011	Spain	Atlético Madrid	KIA	car manufacturer	11	others
2010/2011	Spain	Deportivo de La Coruña	Estrella Galicia	beer	11	alcohol
2010/2011	Spain	Espanyol	Inter Apuestas	online newspaper	11	others
2010/2011	Spain	FC Barcelona	Unicef	United Nations Children's Fund	11	others
2010/2011	Spain	Getafe	Burger King	fast food	11	unhealthy_food
2010/2011	Spain	Hercules Alicante	Comunitat Valenciana	local authorities	11	others
2010/2011	Spain	Levante	Comunitat Valenciana	local authorities	11	others
2010/2011	Spain	Málaga			11	no_sponsor
2010/2011	Spain	Osasuna			11	no_sponsor
2010/2011	Spain	RCD Mallorca	bet-at-home.com	sports betting	11	gambling
2010/2011	Spain	Racing de Santander	Palacios	chorizo, ham	11	others
2010/2011	Spain	Real Madrid	BWIN.com	sports betting	11	gambling
2010/2011	Spain	Real Sociedad	Gipuzkoa euskararekin bat	political slogan	11	others
2010/2011	Spain	Real Zaragoza	Proniño (Telefonica charity organization)	charity organization	11	others
2010/2011	Spain	Sevilla FC	12bet	sports betting	11	gambling
2010/2011	Spain	Sporting de Gijón	Gijón Asturias	tourism campaign	11	others
2010/2011	Spain	U.D. Almería	Urcisol	fresh vegetables and fruits	11	others
2010/2011	Spain	Valencia	Unibet	sports betting	11	gambling
2010/2011	Spain	Villarreal	Aeroport Castello	airport	11	others
2010/2011	Netherlands	ADO Den Haag	Fit for free	fitness centre	11	others
2010/2011	Netherlands	AZ Alkmaar	DSB Bank	bank	11	others
2010/2011	Netherlands	Ajax Amsterdam	Aegon	insurance	11	others
2010/2011	Netherlands	De Graafschap	Centric Software	software	11	others
2010/2011	Netherlands	FC Utrecht	Phanos	building and construction materials	11	others
2010/2011	Netherlands	Feyenoord	ASR	insurance	11	others
2010/2011	Netherlands	Groningen	Noordlease	car leasing	11	others
2010/2011	Netherlands	Heerenveen	Unive	insurance	11	others
2010/2011	Netherlands	Heracles Almelo	TenCate	textille products	11	others
2010/2011	Netherlands	NAC Breda	Sunweb	travel agency	11	others
2010/2011	Netherlands	NEC Nijmegen	Curacao	retail chains	11	others
2010/2011	Netherlands	PSV	Philips	electronicts	11	others
2010/2011	Netherlands	Roda JC	Aevitae	insurance	11	others
2010/2011	Netherlands	Rotterdam	Graydon	financial services	11	others
2010/2011	Netherlands	Twente	Tui	travel agency	11	others
2010/2011	Netherlands	VVV-Venlo	Seacon Logistics	transport	11	others
2010/2011	Netherlands	Vitesse	Zuka.nl	real estate	11	others
2010/2011	Netherlands	Willem II	Pondres	marketing services	11	others
2010/2011	Poland	Arka Gdynia	Polnord	residential developer	11	others
2010/2011	Poland	Cracovia	Comarch	IT company	11	others
2010/2011	Poland	GKS Bełchatów	PGE	electricity company	11	others
2010/2011	Poland	Górnik Zabrze	Allianz	insurance company	11	others
2010/2011	Poland	Jagiellonia Białystok	Milko	sweet yohgurts	11	unhealthy_food
2010/2011	Poland	Korona Kielce	Dafi	filtered water bottles	11	others
2010/2011	Poland	Lech Poznań	s. Oliver	clothing	11	others
2010/2011	Poland	Lechia Gdańsk	Lotos	gas stations	11	others
2010/2011	Poland	Legia Warszawa	Telewizja n	TV broadcasting	11	others
2010/2011	Poland	Polonia Bytom	Armada Development	residential developer	11	others
2010/2011	Poland	Polonia Warszawa	J.W. Construction Holding	residential developer	11	others
2010/2011	Poland	Ruch Chorzów	Tauron Polska Energia	electricity company	11	others
2010/2011	Poland	Śląsk Wrocław	Piast	beer	11	alcohol
2010/2011	Poland	Widzew Łódź	Harnaś	beer	11	alcohol
2010/2011	Poland	Wisła Kraków	Telefonika	telecommunications services	11	others
2010/2011	Poland	Zagłębie Lubin	KGHM	copper and silver producer	11	others
2010/2011	Germany	1. FC Köln	REWE GROUP	retail and tourism co-operative group	11	others
2010/2011	Germany	Bayer 04 Leverkusen	TelDaFax ENERGY	electricity company	11	others
2010/2011	Germany	Bayern München	T-Mobile	telecommunaction services	11	others
2010/2011	Germany	Borussia Dortmund	Evonik Industries AG	chemicals products	11	others
2010/2011	Germany	Borussia Mönchengladbach	Postbank	bank and financial services	11	others
2010/2011	Germany	Eintracht Frankfurt	Fraport	transport company	11	others
2010/2011	Germany	Hamburger SV	Emirates	airline company	11	others
2010/2011	Germany	Hannover 96	TUI	travel agency	11	others
2010/2011	Germany	Mainz	Entega	energy corporation	11	others
2010/2011	Germany	Nürnberg	AREVA S.A.	energy corporation	11	others
2010/2011	Germany	SC Freiburg	Ehrmann Commonwealth Dairy, LLC	food company	11	others
2010/2011	Germany	Schalke 04	Gazprom	energy corporation	11	others
2010/2011	Germany	St Pauli	Ein Platz an der Sonne	TV lottery show	11	gambling
2010/2011	Germany	VfB Stuttgart	Gazi	food company	11	others
2010/2011	Germany	VfL Wolfsburg	Volkswagen (GTI)	car manufacturer	11	others
2010/2011	Germany	Werder Bremen	TARGO AG	bank and financial services	11	others
2010	USA	Chicago Fire	Best buy	electronicts	11	others
2010	USA	Chivas USA	Corona	beer	11	alcohol
2010	USA	Colorado Rapids	-	-	11	no_sponsor
2010	USA	Columbus Crew	Glidden	paints and accessories	11	others
2010	USA	D.C. United	Volkswagen	cars	11	others
2010	USA	FC Dallas	-	-	11	no_sponsor
2010	USA	Houston Dynamo	Amigo energy	electricity	11	others
2010	USA	LA Galaxy	Herbalife	dietary supplements	11	others
2010	USA	MLS ALL- Stars	At&t	telecommunication	11	others
2010	USA	New England Revolution	-	-	11	no_sponsor
2010	USA	New York Red Bulls	Redbull	sweet energy drink	11	unhealthy_food
2010	USA	Real Salt Lake	Xango	juices	11	others
2010	USA	San Jose Earthquakes	Amway	cleaning supplies	11	others
2010	USA	Seattle Sounders FC	Microsoft, Xbox	video game console	11	others
2010	USA	Sporting Kansas City	-	-	11	no_sponsor
2010	USA	Toronto FC	BMO Field	outdoor stadium	11	others
[truncated: 2,509 more rows]
